# Supplementary material for: Localizing Genes to Cerebellar Layers by Classifying ISH Images
Source: PLoS Comput Biol. 2012 Dec 20;8(12):e1002790. doi: 10.1371/journal.pcbi.1002790 (PMC3527225; doi:10.1371/journal.pcbi.1002790)
Supplement: Table S1 — Purkinje layer detector results. The full list of genes predicted to reside in the Purkinje layer - ordered by confidence score. (CSV) [file pcbi.1002790.s001.csv]

Gene	score	was used in training	link to MGI	Astrocytes (Cahoy)	Neurons (Cahoy)	Oligodendrocytes (Cahoy)
Calb1	6.0616	TRUE	http://www.informatics.jax.org/searchtool/Search.do?query=Calb1	0	1	0
TC1568100	4.8991	FALSE	http://www.informatics.jax.org/searchtool/Search.do?query=TC1568100	0	0	0
Slc1a6	4.7941	TRUE	http://www.informatics.jax.org/searchtool/Search.do?query=Slc1a6	0	1	0
Ttll5	4.7824	FALSE	http://www.informatics.jax.org/searchtool/Search.do?query=Ttll5	0	0	1
Slc1a3	4.6257	TRUE	http://www.informatics.jax.org/searchtool/Search.do?query=Slc1a3	1	0	0
Pcp4	4.4501	TRUE	http://www.informatics.jax.org/searchtool/Search.do?query=Pcp4	0	1	0
Cdc42ep4	4.3963	FALSE	http://www.informatics.jax.org/searchtool/Search.do?query=Cdc42ep4	1	0	0
Gng13	4.3638	FALSE	http://www.informatics.jax.org/searchtool/Search.do?query=Gng13	0	1	0
Ppap2b	4.139	FALSE	http://www.informatics.jax.org/searchtool/Search.do?query=Ppap2b	1	0	0
3110001A13Rik	4.0372	FALSE	http://www.informatics.jax.org/searchtool/Search.do?query=3110001A13Rik	0	0	0
Pcsk6	4.0253	FALSE	http://www.informatics.jax.org/searchtool/Search.do?query=Pcsk6	0	0	0
Stk17b	3.9228	FALSE	http://www.informatics.jax.org/searchtool/Search.do?query=Stk17b	1	0	0
Lgi4	3.844	TRUE	http://www.informatics.jax.org/searchtool/Search.do?query=Lgi4	1	0	0
Tex261	3.4996	FALSE	http://www.informatics.jax.org/searchtool/Search.do?query=Tex261	0	0	0
Cpne2	3.4589	FALSE	http://www.informatics.jax.org/searchtool/Search.do?query=Cpne2	1	0	0
Large	3.4115	TRUE	http://www.informatics.jax.org/searchtool/Search.do?query=Large	0	0	0
Grid2	3.3384	FALSE	http://www.informatics.jax.org/searchtool/Search.do?query=Grid2	1	0	0
LOC240906	3.3099	TRUE	http://www.informatics.jax.org/searchtool/Search.do?query=LOC240906	0	0	0
Dpy19l3	3.2843	FALSE	http://www.informatics.jax.org/searchtool/Search.do?query=Dpy19l3	1	0	0
8430415E04Rik	3.2677	FALSE	http://www.informatics.jax.org/searchtool/Search.do?query=8430415E04Rik	0	0	0
Trpc3	3.2279	FALSE	http://www.informatics.jax.org/searchtool/Search.do?query=Trpc3	0	1	0
Gpr63	3.1318	FALSE	http://www.informatics.jax.org/searchtool/Search.do?query=Gpr63	0	0	0
Grid2ip	3.1125	FALSE	http://www.informatics.jax.org/searchtool/Search.do?query=Grid2ip	0	0	0
Timp4	3.1048	FALSE	http://www.informatics.jax.org/searchtool/Search.do?query=Timp4	1	0	0
BC055107	3.0911	FALSE	http://www.informatics.jax.org/searchtool/Search.do?query=BC055107	0	0	0
Dpp10	3.0574	FALSE	http://www.informatics.jax.org/searchtool/Search.do?query=Dpp10	0	1	0
3830431G21Rik	3.0469	FALSE	http://www.informatics.jax.org/searchtool/Search.do?query=3830431G21Rik	0	0	0
Psd2	3.0338	FALSE	http://www.informatics.jax.org/searchtool/Search.do?query=Psd2	1	0	0
Atp2a3	3.0329	FALSE	http://www.informatics.jax.org/searchtool/Search.do?query=Atp2a3	0	0	0
Slc30a3	3.0114	FALSE	http://www.informatics.jax.org/searchtool/Search.do?query=Slc30a3	0	1	0
Nt5dc3	3.0102	FALSE	http://www.informatics.jax.org/searchtool/Search.do?query=Nt5dc3	0	0	0
9030624G23Rik	2.8733	FALSE	http://www.informatics.jax.org/searchtool/Search.do?query=9030624G23Rik	0	0	0
Inpp5a	2.8002	FALSE	http://www.informatics.jax.org/searchtool/Search.do?query=Inpp5a	0	0	0
Gpld1	2.7516	FALSE	http://www.informatics.jax.org/searchtool/Search.do?query=Gpld1	1	0	1
Ttyh1	2.6994	TRUE	http://www.informatics.jax.org/searchtool/Search.do?query=Ttyh1	1	0	0
Slc9a3	2.6586	TRUE	http://www.informatics.jax.org/searchtool/Search.do?query=Slc9a3	0	0	0
Gm837	2.6129	FALSE	http://www.informatics.jax.org/searchtool/Search.do?query=Gm837	0	0	1
Prkcc	2.6061	FALSE	http://www.informatics.jax.org/searchtool/Search.do?query=Prkcc	0	1	0
0610007P14Rik	2.5953	FALSE	http://www.informatics.jax.org/searchtool/Search.do?query=0610007P14Rik	0	0	0
Foxp4	2.5541	FALSE	http://www.informatics.jax.org/searchtool/Search.do?query=Foxp4	0	0	0
Dgkh	2.5297	FALSE	http://www.informatics.jax.org/searchtool/Search.do?query=Dgkh	0	0	0
Pappa2	2.529	FALSE	http://www.informatics.jax.org/searchtool/Search.do?query=Pappa2	0	1	0
Sepw1	2.4821	FALSE	http://www.informatics.jax.org/searchtool/Search.do?query=Sepw1	0	0	0
Cyp2j9	2.446	FALSE	http://www.informatics.jax.org/searchtool/Search.do?query=Cyp2j9	1	0	0
Camk2a	2.3822	FALSE	http://www.informatics.jax.org/searchtool/Search.do?query=Camk2a	0	1	0
Etv5	2.3769	FALSE	http://www.informatics.jax.org/searchtool/Search.do?query=Etv5	1	0	0
Gdf10	2.3595	FALSE	http://www.informatics.jax.org/searchtool/Search.do?query=Gdf10	1	0	0
LOC433258	2.3585	FALSE	http://www.informatics.jax.org/searchtool/Search.do?query=LOC433258	0	0	0
Zfp346	2.3448	FALSE	http://www.informatics.jax.org/searchtool/Search.do?query=Zfp346	0	0	0
Plcb3	2.2871	FALSE	http://www.informatics.jax.org/searchtool/Search.do?query=Plcb3	1	0	0
Hbegf	2.2856	FALSE	http://www.informatics.jax.org/searchtool/Search.do?query=Hbegf	1	0	0
Prkg1	2.2809	FALSE	http://www.informatics.jax.org/searchtool/Search.do?query=Prkg1	0	0	0
C130096N06Rik	2.2805	FALSE	http://www.informatics.jax.org/searchtool/Search.do?query=C130096N06Rik	0	0	0
Kctd12	2.2776	FALSE	http://www.informatics.jax.org/searchtool/Search.do?query=Kctd12	0	0	0
C230078M14Rik	2.2765	FALSE	http://www.informatics.jax.org/searchtool/Search.do?query=C230078M14Rik	0	0	0
Thyn1	2.248	FALSE	http://www.informatics.jax.org/searchtool/Search.do?query=Thyn1	0	0	0
Cdgap	2.2371	FALSE	http://www.informatics.jax.org/searchtool/Search.do?query=Cdgap	0	0	0
D330017J20Rik	2.2356	FALSE	http://www.informatics.jax.org/searchtool/Search.do?query=D330017J20Rik	0	0	0
Col5a1	2.2006	FALSE	http://www.informatics.jax.org/searchtool/Search.do?query=Col5a1	0	0	0
Slc1a2	2.1598	FALSE	http://www.informatics.jax.org/searchtool/Search.do?query=Slc1a2	1	0	0
0610010O12Rik	2.1428	FALSE	http://www.informatics.jax.org/searchtool/Search.do?query=0610010O12Rik	1	0	0
Mlstd1	2.1297	FALSE	http://www.informatics.jax.org/searchtool/Search.do?query=Mlstd1	0	1	0
Doc2b	2.1085	FALSE	http://www.informatics.jax.org/searchtool/Search.do?query=Doc2b	0	1	0
Strn3	2.1046	FALSE	http://www.informatics.jax.org/searchtool/Search.do?query=Strn3	0	0	0
Id2	2.102	FALSE	http://www.informatics.jax.org/searchtool/Search.do?query=Id2	1	0	0
LOC432748	2.0781	FALSE	http://www.informatics.jax.org/searchtool/Search.do?query=LOC432748	0	0	0
Prdx6	2.0687	FALSE	http://www.informatics.jax.org/searchtool/Search.do?query=Prdx6	1	0	0
Prosc	2.0665	FALSE	http://www.informatics.jax.org/searchtool/Search.do?query=Prosc	0	0	0
Ift57	2.0642	FALSE	http://www.informatics.jax.org/searchtool/Search.do?query=Ift57	1	0	0
1810007M14Rik	2.0562	FALSE	http://www.informatics.jax.org/searchtool/Search.do?query=1810007M14Rik	0	0	0
Grik1	2.0437	FALSE	http://www.informatics.jax.org/searchtool/Search.do?query=Grik1	0	1	0
3110082D06Rik	2.0345	FALSE	http://www.informatics.jax.org/searchtool/Search.do?query=3110082D06Rik	0	0	0
Phactr2	1.954	FALSE	http://www.informatics.jax.org/searchtool/Search.do?query=Phactr2	0	0	0
AK129341	1.9293	FALSE	http://www.informatics.jax.org/searchtool/Search.do?query=AK129341	0	0	0
mCG18431.2	1.9235	FALSE	http://www.informatics.jax.org/searchtool/Search.do?query=mCG18431.2	0	0	0
Slc41a3	1.9175	FALSE	http://www.informatics.jax.org/searchtool/Search.do?query=Slc41a3	0	0	0
Rreb1	1.9163	FALSE	http://www.informatics.jax.org/searchtool/Search.do?query=Rreb1	1	0	0
LOC384349	1.9135	FALSE	http://www.informatics.jax.org/searchtool/Search.do?query=LOC384349	0	0	0
Arhgap26	1.9073	FALSE	http://www.informatics.jax.org/searchtool/Search.do?query=Arhgap26	1	0	0
Gtf2h2	1.8915	FALSE	http://www.informatics.jax.org/searchtool/Search.do?query=Gtf2h2	0	0	0
Garnl3	1.873	FALSE	http://www.informatics.jax.org/searchtool/Search.do?query=Garnl3	0	1	0
Lxn	1.8712	FALSE	http://www.informatics.jax.org/searchtool/Search.do?query=Lxn	1	0	0
6430704M03Rik	1.839	FALSE	http://www.informatics.jax.org/searchtool/Search.do?query=6430704M03Rik	0	1	0
Hrbl	1.8274	FALSE	http://www.informatics.jax.org/searchtool/Search.do?query=Hrbl	1	0	0
Pde5a	1.8241	FALSE	http://www.informatics.jax.org/searchtool/Search.do?query=Pde5a	0	0	0
Ptprr	1.8001	FALSE	http://www.informatics.jax.org/searchtool/Search.do?query=Ptprr	0	1	0
Arntl	1.7862	FALSE	http://www.informatics.jax.org/searchtool/Search.do?query=Arntl	1	0	0
Tacc1	1.782	FALSE	http://www.informatics.jax.org/searchtool/Search.do?query=Tacc1	0	0	0
Dlgh2	1.7603	FALSE	http://www.informatics.jax.org/searchtool/Search.do?query=Dlgh2	0	1	0
1190002N15Rik	1.756	FALSE	http://www.informatics.jax.org/searchtool/Search.do?query=1190002N15Rik	0	0	1
Rasl11b	1.7516	FALSE	http://www.informatics.jax.org/searchtool/Search.do?query=Rasl11b	0	1	0
Itpka	1.7362	FALSE	http://www.informatics.jax.org/searchtool/Search.do?query=Itpka	0	1	0
2010110I21Rik*	1.7276	FALSE	http://www.informatics.jax.org/searchtool/Search.do?query=2010110I21Rik*	0	0	0
Tmem47	1.7156	FALSE	http://www.informatics.jax.org/searchtool/Search.do?query=Tmem47	1	0	0
Ptprz1	1.7076	FALSE	http://www.informatics.jax.org/searchtool/Search.do?query=Ptprz1	1	0	0
Cerk	1.6912	FALSE	http://www.informatics.jax.org/searchtool/Search.do?query=Cerk	0	0	0
Cxcl14	1.6902	FALSE	http://www.informatics.jax.org/searchtool/Search.do?query=Cxcl14	1	0	0
Zdhhc14	1.6741	FALSE	http://www.informatics.jax.org/searchtool/Search.do?query=Zdhhc14	0	0	1
Sfxn5	1.6538	FALSE	http://www.informatics.jax.org/searchtool/Search.do?query=Sfxn5	1	0	0
Mfap3l	1.647	FALSE	http://www.informatics.jax.org/searchtool/Search.do?query=Mfap3l	1	0	0
Pscd3	1.6433	FALSE	http://www.informatics.jax.org/searchtool/Search.do?query=Pscd3	0	0	0
Itgb1bp1	1.6389	FALSE	http://www.informatics.jax.org/searchtool/Search.do?query=Itgb1bp1	1	0	0
Pcp2	1.6383	FALSE	http://www.informatics.jax.org/searchtool/Search.do?query=Pcp2	0	0	1
D6Wsu116e	1.6301	FALSE	http://www.informatics.jax.org/searchtool/Search.do?query=D6Wsu116e	1	0	0
A830073O21Rik	1.6164	FALSE	http://www.informatics.jax.org/searchtool/Search.do?query=A830073O21Rik	0	1	0
Btbd10	1.6092	FALSE	http://www.informatics.jax.org/searchtool/Search.do?query=Btbd10	0	1	0
2310003H01Rik	1.609	TRUE	http://www.informatics.jax.org/searchtool/Search.do?query=2310003H01Rik	0	0	0
Hod	1.6043	FALSE	http://www.informatics.jax.org/searchtool/Search.do?query=Hod	1	0	0
Parp1	1.5973	FALSE	http://www.informatics.jax.org/searchtool/Search.do?query=Parp1	0	0	1
Metrn	1.5905	FALSE	http://www.informatics.jax.org/searchtool/Search.do?query=Metrn	1	0	0
Lpgat1	1.5704	FALSE	http://www.informatics.jax.org/searchtool/Search.do?query=Lpgat1	0	0	1
Drg2	1.5654	FALSE	http://www.informatics.jax.org/searchtool/Search.do?query=Drg2	0	0	0
Chst8	1.56	FALSE	http://www.informatics.jax.org/searchtool/Search.do?query=Chst8	0	0	1
Arhgap20	1.528	FALSE	http://www.informatics.jax.org/searchtool/Search.do?query=Arhgap20	0	1	0
Phtf2	1.5243	FALSE	http://www.informatics.jax.org/searchtool/Search.do?query=Phtf2	0	1	0
Lhx1	1.516	TRUE	http://www.informatics.jax.org/searchtool/Search.do?query=Lhx1	0	0	0
Ttc4	1.4904	FALSE	http://www.informatics.jax.org/searchtool/Search.do?query=Ttc4	0	0	0
Bphl	1.4844	FALSE	http://www.informatics.jax.org/searchtool/Search.do?query=Bphl	1	0	0
Atp2a1	1.4801	FALSE	http://www.informatics.jax.org/searchtool/Search.do?query=Atp2a1	0	0	0
2310007H09Rik	1.4409	FALSE	http://www.informatics.jax.org/searchtool/Search.do?query=2310007H09Rik	0	0	0
Cdr2	1.4311	FALSE	http://www.informatics.jax.org/searchtool/Search.do?query=Cdr2	0	0	1
Cldnd1	1.4307	FALSE	http://www.informatics.jax.org/searchtool/Search.do?query=Cldnd1	0	0	1
A230063L24Rik	1.4306	FALSE	http://www.informatics.jax.org/searchtool/Search.do?query=A230063L24Rik	0	0	0
Mesdc1	1.4084	FALSE	http://www.informatics.jax.org/searchtool/Search.do?query=Mesdc1	0	0	0
Inpp1	1.402	FALSE	http://www.informatics.jax.org/searchtool/Search.do?query=Inpp1	0	1	0
Astn1	1.3983	FALSE	http://www.informatics.jax.org/searchtool/Search.do?query=Astn1	1	0	0
Dgkg	1.3916	FALSE	http://www.informatics.jax.org/searchtool/Search.do?query=Dgkg	0	1	0
B230317C12Rik	1.3912	FALSE	http://www.informatics.jax.org/searchtool/Search.do?query=B230317C12Rik	0	0	0
Dirc2	1.3607	FALSE	http://www.informatics.jax.org/searchtool/Search.do?query=Dirc2	1	0	0
Agpat7	1.3599	FALSE	http://www.informatics.jax.org/searchtool/Search.do?query=Agpat7	0	0	0
Abr	1.3484	FALSE	http://www.informatics.jax.org/searchtool/Search.do?query=Abr	1	0	0
Fvt1	1.3474	FALSE	http://www.informatics.jax.org/searchtool/Search.do?query=Fvt1	0	0	0
Polr3k	1.3443	FALSE	http://www.informatics.jax.org/searchtool/Search.do?query=Polr3k	0	0	0
Cpeb1	1.3361	FALSE	http://www.informatics.jax.org/searchtool/Search.do?query=Cpeb1	0	0	0
4833424O15Rik	1.3193	FALSE	http://www.informatics.jax.org/searchtool/Search.do?query=4833424O15Rik	0	0	1
Dgcr2	1.31	FALSE	http://www.informatics.jax.org/searchtool/Search.do?query=Dgcr2	0	0	0
Nefh	1.3032	FALSE	http://www.informatics.jax.org/searchtool/Search.do?query=Nefh	0	1	0
Tmem142b	1.3005	FALSE	http://www.informatics.jax.org/searchtool/Search.do?query=Tmem142b	0	1	0
Mm.275698	1.2935	FALSE	http://www.informatics.jax.org/searchtool/Search.do?query=Mm.275698	0	0	0
Centd2	1.2841	FALSE	http://www.informatics.jax.org/searchtool/Search.do?query=Centd2	1	0	0
Cacnb2	1.2633	FALSE	http://www.informatics.jax.org/searchtool/Search.do?query=Cacnb2	0	1	0
Cds1	1.2613	FALSE	http://www.informatics.jax.org/searchtool/Search.do?query=Cds1	0	1	0
Aldoc	1.2504	FALSE	http://www.informatics.jax.org/searchtool/Search.do?query=Aldoc	1	0	0
8030451F13Rik	1.248	FALSE	http://www.informatics.jax.org/searchtool/Search.do?query=8030451F13Rik	0	0	0
2310005P05Rik	1.2462	FALSE	http://www.informatics.jax.org/searchtool/Search.do?query=2310005P05Rik	0	0	0
Aatf	1.2225	FALSE	http://www.informatics.jax.org/searchtool/Search.do?query=Aatf	0	0	0
Slc25a18	1.222	FALSE	http://www.informatics.jax.org/searchtool/Search.do?query=Slc25a18	1	0	0
Arhgap12	1.219	FALSE	http://www.informatics.jax.org/searchtool/Search.do?query=Arhgap12	1	0	1
2210407G14Rik	1.2176	FALSE	http://www.informatics.jax.org/searchtool/Search.do?query=2210407G14Rik	0	0	0
Tmem41a	1.2114	FALSE	http://www.informatics.jax.org/searchtool/Search.do?query=Tmem41a	0	1	0
Lrp8	1.2069	FALSE	http://www.informatics.jax.org/searchtool/Search.do?query=Lrp8	1	0	0
Cyp46a1	1.1895	FALSE	http://www.informatics.jax.org/searchtool/Search.do?query=Cyp46a1	0	1	0
Col9a1	1.1716	FALSE	http://www.informatics.jax.org/searchtool/Search.do?query=Col9a1	0	0	1
Stac	1.1632	FALSE	http://www.informatics.jax.org/searchtool/Search.do?query=Stac	0	0	0
Col9a3	1.1211	FALSE	http://www.informatics.jax.org/searchtool/Search.do?query=Col9a3	0	0	1
Tjp2	1.1198	FALSE	http://www.informatics.jax.org/searchtool/Search.do?query=Tjp2	1	0	1
Gpr177	1.1157	FALSE	http://www.informatics.jax.org/searchtool/Search.do?query=Gpr177	0	0	1
Pigs	1.1126	FALSE	http://www.informatics.jax.org/searchtool/Search.do?query=Pigs	1	0	0
2810048G17Rik	1.1102	FALSE	http://www.informatics.jax.org/searchtool/Search.do?query=2810048G17Rik	0	0	0
Mpdz	1.1022	FALSE	http://www.informatics.jax.org/searchtool/Search.do?query=Mpdz	0	0	0
Casq2	1.0954	FALSE	http://www.informatics.jax.org/searchtool/Search.do?query=Casq2	0	0	0
4933433P14Rik	1.0949	FALSE	http://www.informatics.jax.org/searchtool/Search.do?query=4933433P14Rik	0	0	0
Fabp7	1.0826	FALSE	http://www.informatics.jax.org/searchtool/Search.do?query=Fabp7	1	0	0
Oit1	1.0659	FALSE	http://www.informatics.jax.org/searchtool/Search.do?query=Oit1	0	0	0
Tlcd1	1.0659	FALSE	http://www.informatics.jax.org/searchtool/Search.do?query=Tlcd1	1	0	0
2410024A21Rik	1.0419	TRUE	http://www.informatics.jax.org/searchtool/Search.do?query=2410024A21Rik	0	0	0
Hes3	1.0222	FALSE	http://www.informatics.jax.org/searchtool/Search.do?query=Hes3	0	0	0
Ktn1	1.0199	TRUE	http://www.informatics.jax.org/searchtool/Search.do?query=Ktn1	0	0	1
Rnh1	1.0183	FALSE	http://www.informatics.jax.org/searchtool/Search.do?query=Rnh1	1	0	0
Nef3	1.0155	FALSE	http://www.informatics.jax.org/searchtool/Search.do?query=Nef3	0	1	0
Ptpn2	1.0126	FALSE	http://www.informatics.jax.org/searchtool/Search.do?query=Ptpn2	1	0	0
Slc35f1	0.98354	FALSE	http://www.informatics.jax.org/searchtool/Search.do?query=Slc35f1	0	0	0
Tmem16f	0.96926	FALSE	http://www.informatics.jax.org/searchtool/Search.do?query=Tmem16f	1	0	0
Tm6sf1	0.9655	FALSE	http://www.informatics.jax.org/searchtool/Search.do?query=Tm6sf1	0	1	0
Krt27	0.95712	FALSE	http://www.informatics.jax.org/searchtool/Search.do?query=Krt27	0	0	0
Tmem66	0.95464	FALSE	http://www.informatics.jax.org/searchtool/Search.do?query=Tmem66	0	0	0
Cacna1g	0.9529	FALSE	http://www.informatics.jax.org/searchtool/Search.do?query=Cacna1g	0	1	0
Rpa1	0.93666	FALSE	http://www.informatics.jax.org/searchtool/Search.do?query=Rpa1	1	0	0
Man1a	0.93387	FALSE	http://www.informatics.jax.org/searchtool/Search.do?query=Man1a	0	0	1
Ibrdc3	0.92954	FALSE	http://www.informatics.jax.org/searchtool/Search.do?query=Ibrdc3	0	1	0
Birc2	0.92824	FALSE	http://www.informatics.jax.org/searchtool/Search.do?query=Birc2	0	0	1
Tspan15	0.92541	FALSE	http://www.informatics.jax.org/searchtool/Search.do?query=Tspan15	0	0	1
Aldh2	0.91285	FALSE	http://www.informatics.jax.org/searchtool/Search.do?query=Aldh2	1	0	0
Lrrfip1	0.90415	FALSE	http://www.informatics.jax.org/searchtool/Search.do?query=Lrrfip1	0	1	0
3110047P20Rik	0.89912	FALSE	http://www.informatics.jax.org/searchtool/Search.do?query=3110047P20Rik	0	1	0
Sdf2	0.89342	FALSE	http://www.informatics.jax.org/searchtool/Search.do?query=Sdf2	1	0	0
LOC640526	0.88723	FALSE	http://www.informatics.jax.org/searchtool/Search.do?query=LOC640526	0	0	0
1200009O22Rik	0.87059	FALSE	http://www.informatics.jax.org/searchtool/Search.do?query=1200009O22Rik	0	0	0
Sdc4	0.85493	FALSE	http://www.informatics.jax.org/searchtool/Search.do?query=Sdc4	1	0	0
Steap2	0.8516	FALSE	http://www.informatics.jax.org/searchtool/Search.do?query=Steap2	0	0	1
Sec22b	0.8506	FALSE	http://www.informatics.jax.org/searchtool/Search.do?query=Sec22b	0	0	0
Cdh2	0.84536	FALSE	http://www.informatics.jax.org/searchtool/Search.do?query=Cdh2	1	0	0
Stt3b	0.83752	FALSE	http://www.informatics.jax.org/searchtool/Search.do?query=Stt3b	1	0	0
Trappc5	0.83609	FALSE	http://www.informatics.jax.org/searchtool/Search.do?query=Trappc5	0	1	0
Krt25	0.83455	TRUE	http://www.informatics.jax.org/searchtool/Search.do?query=Krt25	0	0	0
Smox	0.83315	FALSE	http://www.informatics.jax.org/searchtool/Search.do?query=Smox	1	0	0
8430431K14Rik	0.83233	FALSE	http://www.informatics.jax.org/searchtool/Search.do?query=8430431K14Rik	0	0	0
Mettl3	0.83177	FALSE	http://www.informatics.jax.org/searchtool/Search.do?query=Mettl3	0	0	0
Dag1	0.82447	FALSE	http://www.informatics.jax.org/searchtool/Search.do?query=Dag1	1	0	0
Trib2	0.82361	FALSE	http://www.informatics.jax.org/searchtool/Search.do?query=Trib2	1	0	0
Fxyd1	0.82358	FALSE	http://www.informatics.jax.org/searchtool/Search.do?query=Fxyd1	1	0	0
Kcnma1	0.81681	FALSE	http://www.informatics.jax.org/searchtool/Search.do?query=Kcnma1	0	1	0
Txndc14	0.81091	FALSE	http://www.informatics.jax.org/searchtool/Search.do?query=Txndc14	0	0	0
Pcdhac2	0.80982	FALSE	http://www.informatics.jax.org/searchtool/Search.do?query=Pcdhac2	0	0	0
Yipf3	0.80845	FALSE	http://www.informatics.jax.org/searchtool/Search.do?query=Yipf3	0	0	0
Atg4b	0.80259	FALSE	http://www.informatics.jax.org/searchtool/Search.do?query=Atg4b	0	0	0
Tmem111	0.79528	FALSE	http://www.informatics.jax.org/searchtool/Search.do?query=Tmem111	0	0	0
Paqr6	0.78782	FALSE	http://www.informatics.jax.org/searchtool/Search.do?query=Paqr6	0	0	0
Galnt1	0.76655	FALSE	http://www.informatics.jax.org/searchtool/Search.do?query=Galnt1	1	0	0
Casc4	0.76531	FALSE	http://www.informatics.jax.org/searchtool/Search.do?query=Casc4	0	0	0
Sec15l2	0.76304	FALSE	http://www.informatics.jax.org/searchtool/Search.do?query=Sec15l2	0	0	1
5730469M10Rik	0.76278	FALSE	http://www.informatics.jax.org/searchtool/Search.do?query=5730469M10Rik	1	0	0
Bcap29	0.7608	FALSE	http://www.informatics.jax.org/searchtool/Search.do?query=Bcap29	1	0	0
Nedd8	0.75286	FALSE	http://www.informatics.jax.org/searchtool/Search.do?query=Nedd8	0	0	0
Apbb2	0.73202	FALSE	http://www.informatics.jax.org/searchtool/Search.do?query=Apbb2	0	0	1
Klhl26	0.73095	TRUE	http://www.informatics.jax.org/searchtool/Search.do?query=Klhl26	0	0	0
Alkbh7	0.73013	FALSE	http://www.informatics.jax.org/searchtool/Search.do?query=Alkbh7	1	0	0
Sumf1	0.72495	FALSE	http://www.informatics.jax.org/searchtool/Search.do?query=Sumf1	1	0	0
Vim	0.72352	FALSE	http://www.informatics.jax.org/searchtool/Search.do?query=Vim	1	0	0
Ust	0.71967	FALSE	http://www.informatics.jax.org/searchtool/Search.do?query=Ust	0	0	1
Anxa6	0.71784	FALSE	http://www.informatics.jax.org/searchtool/Search.do?query=Anxa6	1	0	0
Zdhhc7	0.71552	FALSE	http://www.informatics.jax.org/searchtool/Search.do?query=Zdhhc7	0	0	1
Atrx	0.70531	FALSE	http://www.informatics.jax.org/searchtool/Search.do?query=Atrx	0	0	0
BC011467	0.7024	FALSE	http://www.informatics.jax.org/searchtool/Search.do?query=BC011467	0	0	0
Cacng5	0.70135	FALSE	http://www.informatics.jax.org/searchtool/Search.do?query=Cacng5	0	1	0
Pcx	0.69177	FALSE	http://www.informatics.jax.org/searchtool/Search.do?query=Pcx	1	0	0
Pfkfb3	0.69029	FALSE	http://www.informatics.jax.org/searchtool/Search.do?query=Pfkfb3	1	0	0
Rasal2	0.68742	FALSE	http://www.informatics.jax.org/searchtool/Search.do?query=Rasal2	0	0	1
Hiatl1	0.68062	FALSE	http://www.informatics.jax.org/searchtool/Search.do?query=Hiatl1	0	0	1
2900064A13Rik	0.66945	FALSE	http://www.informatics.jax.org/searchtool/Search.do?query=2900064A13Rik	1	0	0
Tm9sf2	0.6651	FALSE	http://www.informatics.jax.org/searchtool/Search.do?query=Tm9sf2	1	0	0
Ier3ip1	0.65443	FALSE	http://www.informatics.jax.org/searchtool/Search.do?query=Ier3ip1	0	0	0
8430422B01Rik*	0.6343	FALSE	http://www.informatics.jax.org/searchtool/Search.do?query=8430422B01Rik*	0	0	0
Glo1	0.6342	FALSE	http://www.informatics.jax.org/searchtool/Search.do?query=Glo1	1	0	0
Opn3	0.6314	FALSE	http://www.informatics.jax.org/searchtool/Search.do?query=Opn3	0	1	0
AW046396	0.63042	FALSE	http://www.informatics.jax.org/searchtool/Search.do?query=AW046396	0	0	0
Gdf11	0.62862	FALSE	http://www.informatics.jax.org/searchtool/Search.do?query=Gdf11	0	0	0
Prkcsh	0.62034	FALSE	http://www.informatics.jax.org/searchtool/Search.do?query=Prkcsh	0	0	1
Kcnc3	0.61479	FALSE	http://www.informatics.jax.org/searchtool/Search.do?query=Kcnc3	0	0	0
Pdhx	0.61244	FALSE	http://www.informatics.jax.org/searchtool/Search.do?query=Pdhx	0	0	1
Spag5	0.61128	FALSE	http://www.informatics.jax.org/searchtool/Search.do?query=Spag5	1	0	0
Cap2	0.60928	FALSE	http://www.informatics.jax.org/searchtool/Search.do?query=Cap2	1	0	0
Sat1	0.60911	FALSE	http://www.informatics.jax.org/searchtool/Search.do?query=Sat1	0	0	0
Sh3d19	0.60261	FALSE	http://www.informatics.jax.org/searchtool/Search.do?query=Sh3d19	0	0	1
Ranbp5	0.6021	FALSE	http://www.informatics.jax.org/searchtool/Search.do?query=Ranbp5	0	0	0
E430039J23Rik*	0.59668	FALSE	http://www.informatics.jax.org/searchtool/Search.do?query=E430039J23Rik*	0	0	0
Kcnip4	0.58437	FALSE	http://www.informatics.jax.org/searchtool/Search.do?query=Kcnip4	0	1	0
Cs	0.58244	FALSE	http://www.informatics.jax.org/searchtool/Search.do?query=Cs	1	0	0
5830416A07Rik	0.58043	FALSE	http://www.informatics.jax.org/searchtool/Search.do?query=5830416A07Rik	0	0	0
Id4	0.57655	FALSE	http://www.informatics.jax.org/searchtool/Search.do?query=Id4	1	0	0
BC005537	0.57572	FALSE	http://www.informatics.jax.org/searchtool/Search.do?query=BC005537	0	0	0
Cacna2d2	0.56505	FALSE	http://www.informatics.jax.org/searchtool/Search.do?query=Cacna2d2	0	0	0
Rgs8	0.56473	FALSE	http://www.informatics.jax.org/searchtool/Search.do?query=Rgs8	0	1	0
Pebp1	0.55949	FALSE	http://www.informatics.jax.org/searchtool/Search.do?query=Pebp1	0	0	0
6030419C18Rik	0.55947	FALSE	http://www.informatics.jax.org/searchtool/Search.do?query=6030419C18Rik	0	0	0
Usp6nl	0.55109	FALSE	http://www.informatics.jax.org/searchtool/Search.do?query=Usp6nl	0	0	1
Prdx3	0.55065	FALSE	http://www.informatics.jax.org/searchtool/Search.do?query=Prdx3	0	0	0
Suox	0.55051	FALSE	http://www.informatics.jax.org/searchtool/Search.do?query=Suox	1	0	0
Cd8b1	0.54791	FALSE	http://www.informatics.jax.org/searchtool/Search.do?query=Cd8b1	0	0	0
Ankrd40	0.54759	FALSE	http://www.informatics.jax.org/searchtool/Search.do?query=Ankrd40	1	0	0
Gdpd1	0.54348	FALSE	http://www.informatics.jax.org/searchtool/Search.do?query=Gdpd1	0	0	0
Dao1	0.53971	FALSE	http://www.informatics.jax.org/searchtool/Search.do?query=Dao1	0	0	0
Tfg	0.5304	FALSE	http://www.informatics.jax.org/searchtool/Search.do?query=Tfg	0	0	0
Capn2	0.52778	FALSE	http://www.informatics.jax.org/searchtool/Search.do?query=Capn2	1	0	0
6430517E21Rik	0.52475	FALSE	http://www.informatics.jax.org/searchtool/Search.do?query=6430517E21Rik	0	0	0
A930006D11Rik	0.5222	FALSE	http://www.informatics.jax.org/searchtool/Search.do?query=A930006D11Rik	0	0	0
Scg3	0.51559	FALSE	http://www.informatics.jax.org/searchtool/Search.do?query=Scg3	1	0	0
Degs1	0.51475	FALSE	http://www.informatics.jax.org/searchtool/Search.do?query=Degs1	0	0	1
Elmo2	0.50072	FALSE	http://www.informatics.jax.org/searchtool/Search.do?query=Elmo2	1	0	0
Rab1	0.49909	FALSE	http://www.informatics.jax.org/searchtool/Search.do?query=Rab1	0	0	0
Thrap6	0.49439	FALSE	http://www.informatics.jax.org/searchtool/Search.do?query=Thrap6	0	0	1
5730405I09Rik	0.49342	FALSE	http://www.informatics.jax.org/searchtool/Search.do?query=5730405I09Rik	0	0	1
Cables1	0.4927	FALSE	http://www.informatics.jax.org/searchtool/Search.do?query=Cables1	1	0	0
Por	0.49233	FALSE	http://www.informatics.jax.org/searchtool/Search.do?query=Por	1	0	0
Setd6	0.48941	FALSE	http://www.informatics.jax.org/searchtool/Search.do?query=Setd6	0	0	0
Rbp1	0.48895	FALSE	http://www.informatics.jax.org/searchtool/Search.do?query=Rbp1	1	0	0
BC002199	0.48643	FALSE	http://www.informatics.jax.org/searchtool/Search.do?query=BC002199	0	0	0
Asahl	0.4843	FALSE	http://www.informatics.jax.org/searchtool/Search.do?query=Asahl	1	0	0
Mfge8	0.48411	FALSE	http://www.informatics.jax.org/searchtool/Search.do?query=Mfge8	1	0	0
LOC432872	0.48239	FALSE	http://www.informatics.jax.org/searchtool/Search.do?query=LOC432872	0	0	0
Elovl6	0.47852	FALSE	http://www.informatics.jax.org/searchtool/Search.do?query=Elovl6	0	0	1
Tmem64	0.47616	FALSE	http://www.informatics.jax.org/searchtool/Search.do?query=Tmem64	0	1	0
Susd4	0.46885	FALSE	http://www.informatics.jax.org/searchtool/Search.do?query=Susd4	0	0	1
Ndst1	0.46281	FALSE	http://www.informatics.jax.org/searchtool/Search.do?query=Ndst1	0	0	0
Dscr3	0.45968	FALSE	http://www.informatics.jax.org/searchtool/Search.do?query=Dscr3	1	0	0
Pole4	0.45908	FALSE	http://www.informatics.jax.org/searchtool/Search.do?query=Pole4	1	0	0
Flt3	0.45734	FALSE	http://www.informatics.jax.org/searchtool/Search.do?query=Flt3	0	0	0
A430106J12Rik	0.45009	FALSE	http://www.informatics.jax.org/searchtool/Search.do?query=A430106J12Rik	0	0	0
Plxdc2	0.44819	FALSE	http://www.informatics.jax.org/searchtool/Search.do?query=Plxdc2	1	0	0
Ociad2	0.44752	FALSE	http://www.informatics.jax.org/searchtool/Search.do?query=Ociad2	0	1	0
Ctbp2	0.44683	FALSE	http://www.informatics.jax.org/searchtool/Search.do?query=Ctbp2	1	0	0
Gsbs	0.42416	FALSE	http://www.informatics.jax.org/searchtool/Search.do?query=Gsbs	0	0	0
Cnnm2	0.42004	FALSE	http://www.informatics.jax.org/searchtool/Search.do?query=Cnnm2	1	0	0
Itpr1	0.41983	FALSE	http://www.informatics.jax.org/searchtool/Search.do?query=Itpr1	0	1	0
Cnn3	0.41715	FALSE	http://www.informatics.jax.org/searchtool/Search.do?query=Cnn3	1	0	0
Ddost	0.41104	FALSE	http://www.informatics.jax.org/searchtool/Search.do?query=Ddost	0	0	0
Hdac8	0.40966	FALSE	http://www.informatics.jax.org/searchtool/Search.do?query=Hdac8	1	0	0
Strap	0.40599	FALSE	http://www.informatics.jax.org/searchtool/Search.do?query=Strap	0	0	0
Akr1b3	0.40195	FALSE	http://www.informatics.jax.org/searchtool/Search.do?query=Akr1b3	0	0	1
Akr1a4	0.39942	FALSE	http://www.informatics.jax.org/searchtool/Search.do?query=Akr1a4	0	0	0
Chn1	0.39924	FALSE	http://www.informatics.jax.org/searchtool/Search.do?query=Chn1	0	1	0
Sel1h	0.3987	FALSE	http://www.informatics.jax.org/searchtool/Search.do?query=Sel1h	0	0	1
Serf2	0.39505	FALSE	http://www.informatics.jax.org/searchtool/Search.do?query=Serf2	0	0	0
Cyc1	0.3886	FALSE	http://www.informatics.jax.org/searchtool/Search.do?query=Cyc1	0	0	0
Actr3	0.38756	FALSE	http://www.informatics.jax.org/searchtool/Search.do?query=Actr3	0	1	0
Adamtsl3	0.38536	FALSE	http://www.informatics.jax.org/searchtool/Search.do?query=Adamtsl3	0	0	0
Mras	0.38214	FALSE	http://www.informatics.jax.org/searchtool/Search.do?query=Mras	1	0	0
Smpd1	0.38026	FALSE	http://www.informatics.jax.org/searchtool/Search.do?query=Smpd1	1	0	0
Crkl	0.37135	FALSE	http://www.informatics.jax.org/searchtool/Search.do?query=Crkl	0	0	0
Sv2c	0.37111	FALSE	http://www.informatics.jax.org/searchtool/Search.do?query=Sv2c	0	0	0
9630031F12Rik	0.36366	FALSE	http://www.informatics.jax.org/searchtool/Search.do?query=9630031F12Rik	0	0	0
Sec61a1	0.35977	FALSE	http://www.informatics.jax.org/searchtool/Search.do?query=Sec61a1	0	0	0
Pi4k2a	0.35849	FALSE	http://www.informatics.jax.org/searchtool/Search.do?query=Pi4k2a	0	0	0
2810417J12Rik	0.35343	TRUE	http://www.informatics.jax.org/searchtool/Search.do?query=2810417J12Rik	0	0	0
Lactb2	0.34892	FALSE	http://www.informatics.jax.org/searchtool/Search.do?query=Lactb2	1	0	0
Atf7ip	0.3477	FALSE	http://www.informatics.jax.org/searchtool/Search.do?query=Atf7ip	0	0	0
Rps6ka5	0.3412	FALSE	http://www.informatics.jax.org/searchtool/Search.do?query=Rps6ka5	0	0	0
Impa1	0.34048	FALSE	http://www.informatics.jax.org/searchtool/Search.do?query=Impa1	0	0	0
Slc6a20	0.33719	FALSE	http://www.informatics.jax.org/searchtool/Search.do?query=Slc6a20	0	0	0
Kcng4	0.32869	FALSE	http://www.informatics.jax.org/searchtool/Search.do?query=Kcng4	1	0	0
C920006C10Rik	0.32619	FALSE	http://www.informatics.jax.org/searchtool/Search.do?query=C920006C10Rik	0	0	0
Ints7	0.32449	FALSE	http://www.informatics.jax.org/searchtool/Search.do?query=Ints7	0	0	1
Htr1b	0.32228	FALSE	http://www.informatics.jax.org/searchtool/Search.do?query=Htr1b	0	1	0
Nptn	0.32033	FALSE	http://www.informatics.jax.org/searchtool/Search.do?query=Nptn	0	1	0
Pdcl	0.31672	FALSE	http://www.informatics.jax.org/searchtool/Search.do?query=Pdcl	0	0	0
Itih3	0.30927	FALSE	http://www.informatics.jax.org/searchtool/Search.do?query=Itih3	1	0	0
2010008E23Rik	0.3068	FALSE	http://www.informatics.jax.org/searchtool/Search.do?query=2010008E23Rik	0	0	0
Rock1	0.30623	FALSE	http://www.informatics.jax.org/searchtool/Search.do?query=Rock1	0	0	1
Ptdss1	0.29971	FALSE	http://www.informatics.jax.org/searchtool/Search.do?query=Ptdss1	0	0	0
Wiz	0.29515	FALSE	http://www.informatics.jax.org/searchtool/Search.do?query=Wiz	0	0	0
Traf3ip3	0.29424	FALSE	http://www.informatics.jax.org/searchtool/Search.do?query=Traf3ip3	0	0	0
Ssr3	0.29231	FALSE	http://www.informatics.jax.org/searchtool/Search.do?query=Ssr3	1	0	0
Cabc1	0.29198	FALSE	http://www.informatics.jax.org/searchtool/Search.do?query=Cabc1	0	0	0
Cul4a	0.28791	FALSE	http://www.informatics.jax.org/searchtool/Search.do?query=Cul4a	0	0	0
4732495E13Rik	0.2876	FALSE	http://www.informatics.jax.org/searchtool/Search.do?query=4732495E13Rik	0	0	0
Wsb2	0.28683	FALSE	http://www.informatics.jax.org/searchtool/Search.do?query=Wsb2	0	1	1
Calb2	0.28355	FALSE	http://www.informatics.jax.org/searchtool/Search.do?query=Calb2	0	1	0
Ddah1	0.28202	FALSE	http://www.informatics.jax.org/searchtool/Search.do?query=Ddah1	1	0	0
Nrsn2	0.28144	FALSE	http://www.informatics.jax.org/searchtool/Search.do?query=Nrsn2	0	1	0
Depdc2	0.27022	FALSE	http://www.informatics.jax.org/searchtool/Search.do?query=Depdc2	0	0	0
Cmya5	0.26512	FALSE	http://www.informatics.jax.org/searchtool/Search.do?query=Cmya5	1	0	0
Spfh2	0.26377	FALSE	http://www.informatics.jax.org/searchtool/Search.do?query=Spfh2	0	0	0
1500031L02Rik	0.26192	FALSE	http://www.informatics.jax.org/searchtool/Search.do?query=1500031L02Rik	0	1	0
4933440J22Rik	0.26078	FALSE	http://www.informatics.jax.org/searchtool/Search.do?query=4933440J22Rik	0	0	0
5730601F06Rik	0.25717	FALSE	http://www.informatics.jax.org/searchtool/Search.do?query=5730601F06Rik	0	0	1
P4ha2	0.25328	FALSE	http://www.informatics.jax.org/searchtool/Search.do?query=P4ha2	1	0	0
Prmt8	0.2512	FALSE	http://www.informatics.jax.org/searchtool/Search.do?query=Prmt8	0	1	0
Auh	0.25003	FALSE	http://www.informatics.jax.org/searchtool/Search.do?query=Auh	0	0	1
Higd2a	0.2488	FALSE	http://www.informatics.jax.org/searchtool/Search.do?query=Higd2a	0	0	0
Dnajc3	0.24849	FALSE	http://www.informatics.jax.org/searchtool/Search.do?query=Dnajc3	0	0	0
Chst2	0.24642	FALSE	http://www.informatics.jax.org/searchtool/Search.do?query=Chst2	1	0	0
6330505F04Rik	0.23964	FALSE	http://www.informatics.jax.org/searchtool/Search.do?query=6330505F04Rik	0	0	1
2410075B13Rik	0.2395	FALSE	http://www.informatics.jax.org/searchtool/Search.do?query=2410075B13Rik	0	0	0
Slc7a10	0.23038	FALSE	http://www.informatics.jax.org/searchtool/Search.do?query=Slc7a10	1	0	0
Surf4	0.2303	FALSE	http://www.informatics.jax.org/searchtool/Search.do?query=Surf4	0	0	0
Haghl	0.22257	FALSE	http://www.informatics.jax.org/searchtool/Search.do?query=Haghl	0	0	0
Chrnb2	0.22016	FALSE	http://www.informatics.jax.org/searchtool/Search.do?query=Chrnb2	0	1	0
Thoc2	0.21865	FALSE	http://www.informatics.jax.org/searchtool/Search.do?query=Thoc2	0	0	0
Fads6	0.21565	FALSE	http://www.informatics.jax.org/searchtool/Search.do?query=Fads6	1	0	0
Itm2b	0.21524	FALSE	http://www.informatics.jax.org/searchtool/Search.do?query=Itm2b	1	0	0
Dbn1	0.21139	FALSE	http://www.informatics.jax.org/searchtool/Search.do?query=Dbn1	0	1	0
Tceb2	0.21071	FALSE	http://www.informatics.jax.org/searchtool/Search.do?query=Tceb2	0	0	0
1500032L24Rik	0.21046	FALSE	http://www.informatics.jax.org/searchtool/Search.do?query=1500032L24Rik	0	0	0
Nudt3	0.20824	FALSE	http://www.informatics.jax.org/searchtool/Search.do?query=Nudt3	1	0	0
Suclg1	0.20458	FALSE	http://www.informatics.jax.org/searchtool/Search.do?query=Suclg1	1	0	0
Psmd3	0.20369	FALSE	http://www.informatics.jax.org/searchtool/Search.do?query=Psmd3	0	0	0
Mdfi	0.18975	FALSE	http://www.informatics.jax.org/searchtool/Search.do?query=Mdfi	0	0	0
Brp44	0.18936	FALSE	http://www.informatics.jax.org/searchtool/Search.do?query=Brp44	0	0	0
AW146242	0.18703	FALSE	http://www.informatics.jax.org/searchtool/Search.do?query=AW146242	0	0	0
Pcdh17	0.18633	FALSE	http://www.informatics.jax.org/searchtool/Search.do?query=Pcdh17	0	0	0
Letm1	0.18443	TRUE	http://www.informatics.jax.org/searchtool/Search.do?query=Letm1	0	0	0
4933406E20Rik	0.17703	FALSE	http://www.informatics.jax.org/searchtool/Search.do?query=4933406E20Rik	0	0	0
A930004K21Rik	0.17668	FALSE	http://www.informatics.jax.org/searchtool/Search.do?query=A930004K21Rik	0	0	1
Ccdc50	0.16445	FALSE	http://www.informatics.jax.org/searchtool/Search.do?query=Ccdc50	1	0	0
Tspan13	0.16296	FALSE	http://www.informatics.jax.org/searchtool/Search.do?query=Tspan13	0	1	0
Adam15	0.16043	FALSE	http://www.informatics.jax.org/searchtool/Search.do?query=Adam15	0	0	0
Apip	0.15905	FALSE	http://www.informatics.jax.org/searchtool/Search.do?query=Apip	0	0	0
Aldh7a1	0.15378	FALSE	http://www.informatics.jax.org/searchtool/Search.do?query=Aldh7a1	1	0	0
TC1479629	0.15374	FALSE	http://www.informatics.jax.org/searchtool/Search.do?query=TC1479629	0	0	0
Acad8	0.15111	FALSE	http://www.informatics.jax.org/searchtool/Search.do?query=Acad8	1	0	0
Cpsf3l	0.15074	FALSE	http://www.informatics.jax.org/searchtool/Search.do?query=Cpsf3l	0	0	0
Hspa14	0.14721	FALSE	http://www.informatics.jax.org/searchtool/Search.do?query=Hspa14	0	0	0
Ngef	0.14487	FALSE	http://www.informatics.jax.org/searchtool/Search.do?query=Ngef	1	0	0
Efhb	0.14222	FALSE	http://www.informatics.jax.org/searchtool/Search.do?query=Efhb	0	0	0
Sdcbp	0.14197	FALSE	http://www.informatics.jax.org/searchtool/Search.do?query=Sdcbp	1	0	0
Tmem166	0.14165	FALSE	http://www.informatics.jax.org/searchtool/Search.do?query=Tmem166	1	0	0
Tmem14a	0.13819	FALSE	http://www.informatics.jax.org/searchtool/Search.do?query=Tmem14a	0	0	0
1110002B05Rik	0.13539	FALSE	http://www.informatics.jax.org/searchtool/Search.do?query=1110002B05Rik	0	0	1
Mt3	0.13218	FALSE	http://www.informatics.jax.org/searchtool/Search.do?query=Mt3	1	0	0
Clstn2	0.1319	FALSE	http://www.informatics.jax.org/searchtool/Search.do?query=Clstn2	0	1	0
Katnal1	0.13171	FALSE	http://www.informatics.jax.org/searchtool/Search.do?query=Katnal1	0	0	0
Spire1	0.13036	FALSE	http://www.informatics.jax.org/searchtool/Search.do?query=Spire1	1	0	0
Gm2a	0.12833	FALSE	http://www.informatics.jax.org/searchtool/Search.do?query=Gm2a	1	0	0
Psmd8	0.12686	FALSE	http://www.informatics.jax.org/searchtool/Search.do?query=Psmd8	0	0	0
Pdlim4	0.12189	FALSE	http://www.informatics.jax.org/searchtool/Search.do?query=Pdlim4	1	0	0
Nefl	0.11902	FALSE	http://www.informatics.jax.org/searchtool/Search.do?query=Nefl	0	1	0
Tmem5	0.11755	FALSE	http://www.informatics.jax.org/searchtool/Search.do?query=Tmem5	0	0	0
Lrrc58	0.10572	FALSE	http://www.informatics.jax.org/searchtool/Search.do?query=Lrrc58	0	0	0
Rhod	0.10282	FALSE	http://www.informatics.jax.org/searchtool/Search.do?query=Rhod	0	0	0
BC031181	0.10138	FALSE	http://www.informatics.jax.org/searchtool/Search.do?query=BC031181	0	0	0
Rgs12	0.10121	FALSE	http://www.informatics.jax.org/searchtool/Search.do?query=Rgs12	1	0	0
Bfar	0.097443	FALSE	http://www.informatics.jax.org/searchtool/Search.do?query=Bfar	1	0	0
Robo2	0.097283	FALSE	http://www.informatics.jax.org/searchtool/Search.do?query=Robo2	0	0	0
Chst11	0.096539	FALSE	http://www.informatics.jax.org/searchtool/Search.do?query=Chst11	1	0	0
Edg1	0.094923	FALSE	http://www.informatics.jax.org/searchtool/Search.do?query=Edg1	1	0	0
Ubxd2	0.088355	FALSE	http://www.informatics.jax.org/searchtool/Search.do?query=Ubxd2	0	0	0
Tom1	0.086936	FALSE	http://www.informatics.jax.org/searchtool/Search.do?query=Tom1	1	0	0
2410137M14Rik	0.086016	FALSE	http://www.informatics.jax.org/searchtool/Search.do?query=2410137M14Rik	0	0	0
BC002163	0.085577	FALSE	http://www.informatics.jax.org/searchtool/Search.do?query=BC002163	0	0	0
Fh1	0.08501	FALSE	http://www.informatics.jax.org/searchtool/Search.do?query=Fh1	0	0	0
Myo1b	0.084718	FALSE	http://www.informatics.jax.org/searchtool/Search.do?query=Myo1b	0	1	0
BC043098	0.08464	FALSE	http://www.informatics.jax.org/searchtool/Search.do?query=BC043098	0	0	0
Pcsk5	0.083075	FALSE	http://www.informatics.jax.org/searchtool/Search.do?query=Pcsk5	0	1	0
Srl	0.080284	FALSE	http://www.informatics.jax.org/searchtool/Search.do?query=Srl	0	0	0
4921517B04Rik	0.078763	FALSE	http://www.informatics.jax.org/searchtool/Search.do?query=4921517B04Rik	0	0	1
Pptc7	0.077836	FALSE	http://www.informatics.jax.org/searchtool/Search.do?query=Pptc7	1	0	0
Jagn1	0.071683	FALSE	http://www.informatics.jax.org/searchtool/Search.do?query=Jagn1	0	0	0
Npr1	0.070758	FALSE	http://www.informatics.jax.org/searchtool/Search.do?query=Npr1	0	0	0
Camk1	0.067597	FALSE	http://www.informatics.jax.org/searchtool/Search.do?query=Camk1	0	0	0
Fads2	0.06681	FALSE	http://www.informatics.jax.org/searchtool/Search.do?query=Fads2	1	0	0
Arl3	0.064478	FALSE	http://www.informatics.jax.org/searchtool/Search.do?query=Arl3	0	0	0
H2-Ke6	0.064338	FALSE	http://www.informatics.jax.org/searchtool/Search.do?query=H2-Ke6	0	0	0
Vps26b	0.064218	FALSE	http://www.informatics.jax.org/searchtool/Search.do?query=Vps26b	0	0	0
Phyhipl	0.063646	FALSE	http://www.informatics.jax.org/searchtool/Search.do?query=Phyhipl	1	0	1
Parp8	0.06145	FALSE	http://www.informatics.jax.org/searchtool/Search.do?query=Parp8	0	0	0
Lcat	0.057939	FALSE	http://www.informatics.jax.org/searchtool/Search.do?query=Lcat	1	0	0
Ccm2	0.057816	FALSE	http://www.informatics.jax.org/searchtool/Search.do?query=Ccm2	0	0	0
C330016O10Rik	0.056012	FALSE	http://www.informatics.jax.org/searchtool/Search.do?query=C330016O10Rik	0	0	0
Man1a2	0.052449	FALSE	http://www.informatics.jax.org/searchtool/Search.do?query=Man1a2	0	0	1
Dym	0.049594	FALSE	http://www.informatics.jax.org/searchtool/Search.do?query=Dym	0	0	0
C630002B14Rik	0.038707	FALSE	http://www.informatics.jax.org/searchtool/Search.do?query=C630002B14Rik	1	0	0
Khdrbs2	0.037465	FALSE	http://www.informatics.jax.org/searchtool/Search.do?query=Khdrbs2	0	1	0
Yif1b	0.032751	FALSE	http://www.informatics.jax.org/searchtool/Search.do?query=Yif1b	0	0	0
Zfp322a	0.032738	FALSE	http://www.informatics.jax.org/searchtool/Search.do?query=Zfp322a	0	0	0
Mef2c	0.031758	FALSE	http://www.informatics.jax.org/searchtool/Search.do?query=Mef2c	0	1	0
D530033C11Rik	0.02654	FALSE	http://www.informatics.jax.org/searchtool/Search.do?query=D530033C11Rik	0	0	0
Zfp706	0.02394	FALSE	http://www.informatics.jax.org/searchtool/Search.do?query=Zfp706	0	0	0
Chchd3	0.023753	FALSE	http://www.informatics.jax.org/searchtool/Search.do?query=Chchd3	1	0	0
Cog4	0.022994	FALSE	http://www.informatics.jax.org/searchtool/Search.do?query=Cog4	0	0	1
Auts2	0.021772	FALSE	http://www.informatics.jax.org/searchtool/Search.do?query=Auts2	0	0	0
Bcar3	0.019121	FALSE	http://www.informatics.jax.org/searchtool/Search.do?query=Bcar3	1	0	0
Slc7a4	0.019066	FALSE	http://www.informatics.jax.org/searchtool/Search.do?query=Slc7a4	0	1	0
BC003331	0.01866	FALSE	http://www.informatics.jax.org/searchtool/Search.do?query=BC003331	0	0	0
Fubp1	0.018483	FALSE	http://www.informatics.jax.org/searchtool/Search.do?query=Fubp1	0	0	1
Car7	0.017615	FALSE	http://www.informatics.jax.org/searchtool/Search.do?query=Car7	0	0	0
Clmn	0.015808	FALSE	http://www.informatics.jax.org/searchtool/Search.do?query=Clmn	1	0	1
Nudt19	0.013674	FALSE	http://www.informatics.jax.org/searchtool/Search.do?query=Nudt19	1	0	0
Trim44	0.010869	FALSE	http://www.informatics.jax.org/searchtool/Search.do?query=Trim44	0	0	0
Svil	0.0097855	FALSE	http://www.informatics.jax.org/searchtool/Search.do?query=Svil	0	0	0
Asph	0.008676	FALSE	http://www.informatics.jax.org/searchtool/Search.do?query=Asph	1	1	0
2900063A17Rik*	0.0080175	FALSE	http://www.informatics.jax.org/searchtool/Search.do?query=2900063A17Rik*	0	0	0
Pomp	0.0056662	FALSE	http://www.informatics.jax.org/searchtool/Search.do?query=Pomp	0	0	0
Trpc1	0.0049255	FALSE	http://www.informatics.jax.org/searchtool/Search.do?query=Trpc1	0	1	0
Rbms1	0.0014613	FALSE	http://www.informatics.jax.org/searchtool/Search.do?query=Rbms1	0	0	0
Atp5o	-0.00062636	FALSE	http://www.informatics.jax.org/searchtool/Search.do?query=Atp5o	0	0	0
Col13a1	-0.0037276	FALSE	http://www.informatics.jax.org/searchtool/Search.do?query=Col13a1	0	0	0
Cox5a	-0.0050929	FALSE	http://www.informatics.jax.org/searchtool/Search.do?query=Cox5a	0	0	0
Zcd1	-0.0059711	FALSE	http://www.informatics.jax.org/searchtool/Search.do?query=Zcd1	0	0	0
Hsdl2	-0.0090808	FALSE	http://www.informatics.jax.org/searchtool/Search.do?query=Hsdl2	1	0	0
Mrpl49	-0.0096168	FALSE	http://www.informatics.jax.org/searchtool/Search.do?query=Mrpl49	0	0	0
Dach1	-0.010368	FALSE	http://www.informatics.jax.org/searchtool/Search.do?query=Dach1	0	0	0
Dbndd1	-0.011065	FALSE	http://www.informatics.jax.org/searchtool/Search.do?query=Dbndd1	0	1	0
Nudt11	-0.013718	FALSE	http://www.informatics.jax.org/searchtool/Search.do?query=Nudt11	0	0	0
Gsr	-0.018845	FALSE	http://www.informatics.jax.org/searchtool/Search.do?query=Gsr	1	0	0
4930429A22Rik	-0.020205	FALSE	http://www.informatics.jax.org/searchtool/Search.do?query=4930429A22Rik	0	0	0
Mrpl9	-0.024339	FALSE	http://www.informatics.jax.org/searchtool/Search.do?query=Mrpl9	0	0	0
BC057022	-0.024537	FALSE	http://www.informatics.jax.org/searchtool/Search.do?query=BC057022	0	0	0
AI464131	-0.025306	FALSE	http://www.informatics.jax.org/searchtool/Search.do?query=AI464131	1	0	0
Prr14	-0.026891	FALSE	http://www.informatics.jax.org/searchtool/Search.do?query=Prr14	0	0	0
Cox5b	-0.027964	FALSE	http://www.informatics.jax.org/searchtool/Search.do?query=Cox5b	0	0	0
Ripk3	-0.028656	FALSE	http://www.informatics.jax.org/searchtool/Search.do?query=Ripk3	0	0	0
Itpa	-0.029483	FALSE	http://www.informatics.jax.org/searchtool/Search.do?query=Itpa	0	0	0
Hnrpf	-0.03312	FALSE	http://www.informatics.jax.org/searchtool/Search.do?query=Hnrpf	0	0	0
mCG22988.1	-0.034938	FALSE	http://www.informatics.jax.org/searchtool/Search.do?query=mCG22988.1	0	0	0
1300002A08Rik	-0.035087	FALSE	http://www.informatics.jax.org/searchtool/Search.do?query=1300002A08Rik	1	0	0
Vapa	-0.035284	FALSE	http://www.informatics.jax.org/searchtool/Search.do?query=Vapa	0	0	0
Phyh	-0.036423	FALSE	http://www.informatics.jax.org/searchtool/Search.do?query=Phyh	1	0	0
G6pdx	-0.047171	FALSE	http://www.informatics.jax.org/searchtool/Search.do?query=G6pdx	0	0	0
Glrb	-0.05072	FALSE	http://www.informatics.jax.org/searchtool/Search.do?query=Glrb	0	0	0
Aldh5a1	-0.05227	FALSE	http://www.informatics.jax.org/searchtool/Search.do?query=Aldh5a1	1	0	0
5730438N18Rik	-0.053627	FALSE	http://www.informatics.jax.org/searchtool/Search.do?query=5730438N18Rik	1	0	0
Prpf6	-0.054143	FALSE	http://www.informatics.jax.org/searchtool/Search.do?query=Prpf6	0	0	0
Usp45	-0.055667	FALSE	http://www.informatics.jax.org/searchtool/Search.do?query=Usp45	0	0	0
Hspa5	-0.059524	FALSE	http://www.informatics.jax.org/searchtool/Search.do?query=Hspa5	1	0	0
9630007P13Rik*	-0.061057	FALSE	http://www.informatics.jax.org/searchtool/Search.do?query=9630007P13Rik*	0	0	0
Jmjd1b	-0.061377	FALSE	http://www.informatics.jax.org/searchtool/Search.do?query=Jmjd1b	0	0	0
Cox7b	-0.063039	FALSE	http://www.informatics.jax.org/searchtool/Search.do?query=Cox7b	0	0	0
Cthrc1	-0.063733	FALSE	http://www.informatics.jax.org/searchtool/Search.do?query=Cthrc1	0	0	0
Srgap1	-0.065044	FALSE	http://www.informatics.jax.org/searchtool/Search.do?query=Srgap1	0	0	0
Nup93	-0.065245	FALSE	http://www.informatics.jax.org/searchtool/Search.do?query=Nup93	1	0	0
Tex264	-0.066126	FALSE	http://www.informatics.jax.org/searchtool/Search.do?query=Tex264	0	0	0
Gpiap1	-0.066943	FALSE	http://www.informatics.jax.org/searchtool/Search.do?query=Gpiap1	0	1	1
Epha6	-0.070495	FALSE	http://www.informatics.jax.org/searchtool/Search.do?query=Epha6	0	0	0
Prkra	-0.070629	FALSE	http://www.informatics.jax.org/searchtool/Search.do?query=Prkra	1	0	0
Gm879	-0.071691	FALSE	http://www.informatics.jax.org/searchtool/Search.do?query=Gm879	0	1	0
Tmem55a	-0.072507	FALSE	http://www.informatics.jax.org/searchtool/Search.do?query=Tmem55a	1	0	0
3300001K11Rik	-0.073775	FALSE	http://www.informatics.jax.org/searchtool/Search.do?query=3300001K11Rik	0	0	0
Psmb1	-0.074064	FALSE	http://www.informatics.jax.org/searchtool/Search.do?query=Psmb1	0	0	0
Foxk2	-0.076754	FALSE	http://www.informatics.jax.org/searchtool/Search.do?query=Foxk2	0	0	0
Nsg1	-0.08201	FALSE	http://www.informatics.jax.org/searchtool/Search.do?query=Nsg1	0	1	0
Cyp2j6	-0.085222	FALSE	http://www.informatics.jax.org/searchtool/Search.do?query=Cyp2j6	0	0	1
Ech1	-0.085745	FALSE	http://www.informatics.jax.org/searchtool/Search.do?query=Ech1	0	0	0
E330014M11Rik*	-0.086453	FALSE	http://www.informatics.jax.org/searchtool/Search.do?query=E330014M11Rik*	0	0	0
Cuta	-0.088472	FALSE	http://www.informatics.jax.org/searchtool/Search.do?query=Cuta	0	0	0
4930572J05Rik	-0.08983	FALSE	http://www.informatics.jax.org/searchtool/Search.do?query=4930572J05Rik	0	0	0
Cuedc1	-0.094071	FALSE	http://www.informatics.jax.org/searchtool/Search.do?query=Cuedc1	1	0	0
Tspan31	-0.095527	FALSE	http://www.informatics.jax.org/searchtool/Search.do?query=Tspan31	0	0	0
Nkiras1	-0.097494	FALSE	http://www.informatics.jax.org/searchtool/Search.do?query=Nkiras1	0	0	0
Ptpn4	-0.09926	FALSE	http://www.informatics.jax.org/searchtool/Search.do?query=Ptpn4	0	0	0
Flot1	-0.099334	FALSE	http://www.informatics.jax.org/searchtool/Search.do?query=Flot1	0	0	0
Cul2	-0.10196	FALSE	http://www.informatics.jax.org/searchtool/Search.do?query=Cul2	0	1	0
Trmt1	-0.10242	FALSE	http://www.informatics.jax.org/searchtool/Search.do?query=Trmt1	0	0	0
Ern2	-0.10307	FALSE	http://www.informatics.jax.org/searchtool/Search.do?query=Ern2	0	0	0
D13Bwg1146e	-0.10398	FALSE	http://www.informatics.jax.org/searchtool/Search.do?query=D13Bwg1146e	0	1	0
Mia3	-0.10415	FALSE	http://www.informatics.jax.org/searchtool/Search.do?query=Mia3	0	0	0
B230399H06Rik	-0.10691	FALSE	http://www.informatics.jax.org/searchtool/Search.do?query=B230399H06Rik	0	0	0
Igfbp6	-0.10701	FALSE	http://www.informatics.jax.org/searchtool/Search.do?query=Igfbp6	0	0	0
Nek2	-0.10755	FALSE	http://www.informatics.jax.org/searchtool/Search.do?query=Nek2	0	0	0
Clcn4-2	-0.10998	FALSE	http://www.informatics.jax.org/searchtool/Search.do?query=Clcn4-2	0	0	0
Nicn1	-0.11199	FALSE	http://www.informatics.jax.org/searchtool/Search.do?query=Nicn1	0	1	0
Kctd2	-0.112	FALSE	http://www.informatics.jax.org/searchtool/Search.do?query=Kctd2	0	0	0
Lats2	-0.11214	FALSE	http://www.informatics.jax.org/searchtool/Search.do?query=Lats2	0	0	1
Tbl3	-0.11335	FALSE	http://www.informatics.jax.org/searchtool/Search.do?query=Tbl3	0	0	0
Abhd6	-0.11594	FALSE	http://www.informatics.jax.org/searchtool/Search.do?query=Abhd6	1	0	0
Dpp3	-0.11703	FALSE	http://www.informatics.jax.org/searchtool/Search.do?query=Dpp3	0	0	0
Mir16	-0.12014	FALSE	http://www.informatics.jax.org/searchtool/Search.do?query=Mir16	0	0	0
Slc35c1	-0.12038	FALSE	http://www.informatics.jax.org/searchtool/Search.do?query=Slc35c1	0	0	0
Vps36	-0.12181	FALSE	http://www.informatics.jax.org/searchtool/Search.do?query=Vps36	0	0	1
Ell2	-0.12265	FALSE	http://www.informatics.jax.org/searchtool/Search.do?query=Ell2	0	0	1
Scn4b	-0.12441	FALSE	http://www.informatics.jax.org/searchtool/Search.do?query=Scn4b	0	1	0
Stx16	-0.12648	FALSE	http://www.informatics.jax.org/searchtool/Search.do?query=Stx16	0	0	0
Sirt7	-0.12776	TRUE	http://www.informatics.jax.org/searchtool/Search.do?query=Sirt7	0	0	1
Fkbp2	-0.12956	FALSE	http://www.informatics.jax.org/searchtool/Search.do?query=Fkbp2	0	0	0
Ga17	-0.13076	FALSE	http://www.informatics.jax.org/searchtool/Search.do?query=Ga17	0	1	0
Zfand3	-0.13201	FALSE	http://www.informatics.jax.org/searchtool/Search.do?query=Zfand3	1	0	1
Ier3	-0.13266	FALSE	http://www.informatics.jax.org/searchtool/Search.do?query=Ier3	0	0	0
Cat	-0.1328	FALSE	http://www.informatics.jax.org/searchtool/Search.do?query=Cat	1	0	0
Fbxo8	-0.13291	FALSE	http://www.informatics.jax.org/searchtool/Search.do?query=Fbxo8	0	0	1
AU040320	-0.13407	FALSE	http://www.informatics.jax.org/searchtool/Search.do?query=AU040320	0	0	1
Ndufa10	-0.14178	FALSE	http://www.informatics.jax.org/searchtool/Search.do?query=Ndufa10	0	1	0
Nhsl1	-0.14391	FALSE	http://www.informatics.jax.org/searchtool/Search.do?query=Nhsl1	1	0	0
Hint3	-0.14473	FALSE	http://www.informatics.jax.org/searchtool/Search.do?query=Hint3	0	0	1
Ppargc1a	-0.14525	FALSE	http://www.informatics.jax.org/searchtool/Search.do?query=Ppargc1a	1	0	0
Cops3	-0.14934	FALSE	http://www.informatics.jax.org/searchtool/Search.do?query=Cops3	0	0	0
Atp6v0a2	-0.15077	FALSE	http://www.informatics.jax.org/searchtool/Search.do?query=Atp6v0a2	0	0	1
Bcl11a	-0.15141	TRUE	http://www.informatics.jax.org/searchtool/Search.do?query=Bcl11a	0	1	0
Tmed3	-0.15193	FALSE	http://www.informatics.jax.org/searchtool/Search.do?query=Tmed3	0	0	0
TC1571342	-0.154	FALSE	http://www.informatics.jax.org/searchtool/Search.do?query=TC1571342	0	0	0
Ncoa7	-0.15537	FALSE	http://www.informatics.jax.org/searchtool/Search.do?query=Ncoa7	0	1	0
Pik3c3	-0.15564	FALSE	http://www.informatics.jax.org/searchtool/Search.do?query=Pik3c3	0	0	0
Atad1	-0.15733	FALSE	http://www.informatics.jax.org/searchtool/Search.do?query=Atad1	0	0	0
Cdc42ep1	-0.15739	FALSE	http://www.informatics.jax.org/searchtool/Search.do?query=Cdc42ep1	0	0	1
Bag1	-0.1587	FALSE	http://www.informatics.jax.org/searchtool/Search.do?query=Bag1	0	0	1
mCG1041445.2	-0.16062	FALSE	http://www.informatics.jax.org/searchtool/Search.do?query=mCG1041445.2	0	0	0
Slc35b4	-0.16137	FALSE	http://www.informatics.jax.org/searchtool/Search.do?query=Slc35b4	1	0	0
Nope	-0.16143	FALSE	http://www.informatics.jax.org/searchtool/Search.do?query=Nope	1	0	0
Syt10	-0.1621	FALSE	http://www.informatics.jax.org/searchtool/Search.do?query=Syt10	0	0	0
Cd99l2	-0.16261	FALSE	http://www.informatics.jax.org/searchtool/Search.do?query=Cd99l2	0	1	0
TC1461344	-0.16377	FALSE	http://www.informatics.jax.org/searchtool/Search.do?query=TC1461344	0	0	0
4833426J09Rik	-0.1658	FALSE	http://www.informatics.jax.org/searchtool/Search.do?query=4833426J09Rik	0	0	0
B230220E17Rik	-0.16726	FALSE	http://www.informatics.jax.org/searchtool/Search.do?query=B230220E17Rik	0	0	0
Megf9	-0.16768	FALSE	http://www.informatics.jax.org/searchtool/Search.do?query=Megf9	0	0	1
Wfs1	-0.16821	FALSE	http://www.informatics.jax.org/searchtool/Search.do?query=Wfs1	0	1	0
Col4a3bp	-0.17271	FALSE	http://www.informatics.jax.org/searchtool/Search.do?query=Col4a3bp	0	0	0
Ece2	-0.17426	FALSE	http://www.informatics.jax.org/searchtool/Search.do?query=Ece2	1	0	0
Whsc2	-0.17486	FALSE	http://www.informatics.jax.org/searchtool/Search.do?query=Whsc2	0	0	0
Tmem50b	-0.17498	FALSE	http://www.informatics.jax.org/searchtool/Search.do?query=Tmem50b	0	0	0
Ptar1	-0.17693	FALSE	http://www.informatics.jax.org/searchtool/Search.do?query=Ptar1	1	0	0
Fndc4	-0.17819	FALSE	http://www.informatics.jax.org/searchtool/Search.do?query=Fndc4	1	0	0
Abhd14a	-0.179	FALSE	http://www.informatics.jax.org/searchtool/Search.do?query=Abhd14a	0	0	0
Rab11fip4	-0.18005	FALSE	http://www.informatics.jax.org/searchtool/Search.do?query=Rab11fip4	0	0	0
Pitpna	-0.18011	FALSE	http://www.informatics.jax.org/searchtool/Search.do?query=Pitpna	0	1	0
Nup98	-0.18203	FALSE	http://www.informatics.jax.org/searchtool/Search.do?query=Nup98	0	0	0
Snap29	-0.18217	FALSE	http://www.informatics.jax.org/searchtool/Search.do?query=Snap29	0	0	0
2310001A20Rik	-0.1834	FALSE	http://www.informatics.jax.org/searchtool/Search.do?query=2310001A20Rik	1	0	0
Vapb	-0.18396	FALSE	http://www.informatics.jax.org/searchtool/Search.do?query=Vapb	0	0	0
Pnpo	-0.18613	FALSE	http://www.informatics.jax.org/searchtool/Search.do?query=Pnpo	0	1	0
A530057D15Rik*	-0.18639	FALSE	http://www.informatics.jax.org/searchtool/Search.do?query=A530057D15Rik*	0	0	0
Mrpl53	-0.1886	FALSE	http://www.informatics.jax.org/searchtool/Search.do?query=Mrpl53	0	0	1
Golph4	-0.19522	FALSE	http://www.informatics.jax.org/searchtool/Search.do?query=Golph4	1	0	0
1300010F03Rik	-0.19522	FALSE	http://www.informatics.jax.org/searchtool/Search.do?query=1300010F03Rik	1	0	0
Ddit3	-0.19738	FALSE	http://www.informatics.jax.org/searchtool/Search.do?query=Ddit3	1	0	0
Capn10	-0.19739	FALSE	http://www.informatics.jax.org/searchtool/Search.do?query=Capn10	0	0	0
Rabep1	-0.19821	FALSE	http://www.informatics.jax.org/searchtool/Search.do?query=Rabep1	1	0	0
Dyrk3	-0.2021	FALSE	http://www.informatics.jax.org/searchtool/Search.do?query=Dyrk3	0	0	0
Cog6	-0.20228	FALSE	http://www.informatics.jax.org/searchtool/Search.do?query=Cog6	0	0	0
Galnt9	-0.20396	FALSE	http://www.informatics.jax.org/searchtool/Search.do?query=Galnt9	0	1	0
Tceal1	-0.20645	FALSE	http://www.informatics.jax.org/searchtool/Search.do?query=Tceal1	0	0	0
Msn	-0.20845	FALSE	http://www.informatics.jax.org/searchtool/Search.do?query=Msn	1	0	0
Cyln2	-0.21104	FALSE	http://www.informatics.jax.org/searchtool/Search.do?query=Cyln2	0	0	0
Slc12a6	-0.21172	FALSE	http://www.informatics.jax.org/searchtool/Search.do?query=Slc12a6	0	0	0
Ndufa7	-0.21309	FALSE	http://www.informatics.jax.org/searchtool/Search.do?query=Ndufa7	0	0	0
Pfn1	-0.21411	FALSE	http://www.informatics.jax.org/searchtool/Search.do?query=Pfn1	0	0	1
Shmt1	-0.21474	FALSE	http://www.informatics.jax.org/searchtool/Search.do?query=Shmt1	0	0	1
Eif2s2	-0.21525	FALSE	http://www.informatics.jax.org/searchtool/Search.do?query=Eif2s2	0	0	1
Dbi	-0.21777	FALSE	http://www.informatics.jax.org/searchtool/Search.do?query=Dbi	1	0	0
Zcchc18	-0.21858	FALSE	http://www.informatics.jax.org/searchtool/Search.do?query=Zcchc18	0	1	0
Foxk1	-0.21948	FALSE	http://www.informatics.jax.org/searchtool/Search.do?query=Foxk1	0	0	1
H2-D1	-0.21962	FALSE	http://www.informatics.jax.org/searchtool/Search.do?query=H2-D1	1	0	0
Fundc1	-0.22134	FALSE	http://www.informatics.jax.org/searchtool/Search.do?query=Fundc1	0	0	0
4933426K21Rik	-0.22157	FALSE	http://www.informatics.jax.org/searchtool/Search.do?query=4933426K21Rik	0	0	0
Rhbdl1	-0.22185	FALSE	http://www.informatics.jax.org/searchtool/Search.do?query=Rhbdl1	0	1	0
Emid1	-0.22882	FALSE	http://www.informatics.jax.org/searchtool/Search.do?query=Emid1	1	0	0
Wars	-0.23117	FALSE	http://www.informatics.jax.org/searchtool/Search.do?query=Wars	0	0	1
Fbxw5	-0.23374	FALSE	http://www.informatics.jax.org/searchtool/Search.do?query=Fbxw5	0	0	0
Pkm2	-0.2354	FALSE	http://www.informatics.jax.org/searchtool/Search.do?query=Pkm2	0	0	0
Grsf1	-0.23727	FALSE	http://www.informatics.jax.org/searchtool/Search.do?query=Grsf1	0	0	0
2310067B10Rik	-0.23963	FALSE	http://www.informatics.jax.org/searchtool/Search.do?query=2310067B10Rik	0	0	0
Anapc7	-0.24545	FALSE	http://www.informatics.jax.org/searchtool/Search.do?query=Anapc7	0	0	0
Kcnd3	-0.24622	FALSE	http://www.informatics.jax.org/searchtool/Search.do?query=Kcnd3	0	0	0
Herpud2	-0.24663	FALSE	http://www.informatics.jax.org/searchtool/Search.do?query=Herpud2	0	0	1
D10Jhu81e	-0.25028	FALSE	http://www.informatics.jax.org/searchtool/Search.do?query=D10Jhu81e	1	0	0
Lnp	-0.25079	FALSE	http://www.informatics.jax.org/searchtool/Search.do?query=Lnp	0	1	0
Acadl	-0.25704	FALSE	http://www.informatics.jax.org/searchtool/Search.do?query=Acadl	1	0	0
BC023829	-0.26288	FALSE	http://www.informatics.jax.org/searchtool/Search.do?query=BC023829	1	0	0
Tub	-0.26319	FALSE	http://www.informatics.jax.org/searchtool/Search.do?query=Tub	0	0	0
Cdx1	-0.26342	FALSE	http://www.informatics.jax.org/searchtool/Search.do?query=Cdx1	0	0	0
F3	-0.26346	FALSE	http://www.informatics.jax.org/searchtool/Search.do?query=F3	1	0	0
Glg1	-0.26665	FALSE	http://www.informatics.jax.org/searchtool/Search.do?query=Glg1	0	0	0
1810015C04Rik	-0.26681	FALSE	http://www.informatics.jax.org/searchtool/Search.do?query=1810015C04Rik	0	0	0
Pde6g	-0.26717	FALSE	http://www.informatics.jax.org/searchtool/Search.do?query=Pde6g	0	0	0
Sirpa	-0.2681	FALSE	http://www.informatics.jax.org/searchtool/Search.do?query=Sirpa	1	0	0
Prdx6-rs1	-0.26911	FALSE	http://www.informatics.jax.org/searchtool/Search.do?query=Prdx6-rs1	0	0	0
Rps17	-0.27353	FALSE	http://www.informatics.jax.org/searchtool/Search.do?query=Rps17	0	0	0
Uqcr	-0.27458	FALSE	http://www.informatics.jax.org/searchtool/Search.do?query=Uqcr	0	0	0
Jakmip1	-0.27548	FALSE	http://www.informatics.jax.org/searchtool/Search.do?query=Jakmip1	0	1	0
Phkb	-0.27563	FALSE	http://www.informatics.jax.org/searchtool/Search.do?query=Phkb	1	0	0
Sez6l	-0.2838	FALSE	http://www.informatics.jax.org/searchtool/Search.do?query=Sez6l	0	0	1
Hspa4	-0.28445	FALSE	http://www.informatics.jax.org/searchtool/Search.do?query=Hspa4	0	1	0
Mamdc1	-0.28666	FALSE	http://www.informatics.jax.org/searchtool/Search.do?query=Mamdc1	1	0	0
Lig3	-0.29148	FALSE	http://www.informatics.jax.org/searchtool/Search.do?query=Lig3	0	0	1
A230067G21Rik	-0.29486	FALSE	http://www.informatics.jax.org/searchtool/Search.do?query=A230067G21Rik	0	0	0
Tmem147	-0.29956	FALSE	http://www.informatics.jax.org/searchtool/Search.do?query=Tmem147	0	0	0
Atp5c1	-0.30017	FALSE	http://www.informatics.jax.org/searchtool/Search.do?query=Atp5c1	1	0	0
Gpr172b	-0.30044	FALSE	http://www.informatics.jax.org/searchtool/Search.do?query=Gpr172b	0	0	0
Rbbp7	-0.30157	FALSE	http://www.informatics.jax.org/searchtool/Search.do?query=Rbbp7	0	1	0
Hspa12a	-0.30391	FALSE	http://www.informatics.jax.org/searchtool/Search.do?query=Hspa12a	0	1	0
Laptm4b	-0.30835	FALSE	http://www.informatics.jax.org/searchtool/Search.do?query=Laptm4b	0	0	0
Abcb9	-0.31177	FALSE	http://www.informatics.jax.org/searchtool/Search.do?query=Abcb9	1	0	0
Rpn1	-0.31265	FALSE	http://www.informatics.jax.org/searchtool/Search.do?query=Rpn1	0	0	0
Lman2	-0.31361	FALSE	http://www.informatics.jax.org/searchtool/Search.do?query=Lman2	1	0	0
Ywhab	-0.31445	FALSE	http://www.informatics.jax.org/searchtool/Search.do?query=Ywhab	0	1	0
Rab28	-0.31535	FALSE	http://www.informatics.jax.org/searchtool/Search.do?query=Rab28	0	0	0
A730024G14Rik*	-0.31684	FALSE	http://www.informatics.jax.org/searchtool/Search.do?query=A730024G14Rik*	0	0	0
Pls3	-0.31747	FALSE	http://www.informatics.jax.org/searchtool/Search.do?query=Pls3	0	1	0
Akap6	-0.31751	FALSE	http://www.informatics.jax.org/searchtool/Search.do?query=Akap6	0	1	0
Ckm	-0.3179	FALSE	http://www.informatics.jax.org/searchtool/Search.do?query=Ckm	0	0	0
6330407G11Rik	-0.31844	FALSE	http://www.informatics.jax.org/searchtool/Search.do?query=6330407G11Rik	0	0	0
Ckap4	-0.31987	FALSE	http://www.informatics.jax.org/searchtool/Search.do?query=Ckap4	1	0	0
Soat1	-0.32085	FALSE	http://www.informatics.jax.org/searchtool/Search.do?query=Soat1	1	0	0
Cpox	-0.32128	FALSE	http://www.informatics.jax.org/searchtool/Search.do?query=Cpox	0	0	1
Tmem38a	-0.32242	FALSE	http://www.informatics.jax.org/searchtool/Search.do?query=Tmem38a	0	0	0
Psmb4	-0.32242	FALSE	http://www.informatics.jax.org/searchtool/Search.do?query=Psmb4	0	0	0
Derl1	-0.32366	FALSE	http://www.informatics.jax.org/searchtool/Search.do?query=Derl1	1	0	0
Gtf2ird1	-0.32427	FALSE	http://www.informatics.jax.org/searchtool/Search.do?query=Gtf2ird1	0	0	0
Smad1	-0.32444	FALSE	http://www.informatics.jax.org/searchtool/Search.do?query=Smad1	0	0	0
Unc50	-0.32504	FALSE	http://www.informatics.jax.org/searchtool/Search.do?query=Unc50	0	0	0
Uevld	-0.3269	FALSE	http://www.informatics.jax.org/searchtool/Search.do?query=Uevld	0	0	0
Nalp10	-0.3287	FALSE	http://www.informatics.jax.org/searchtool/Search.do?query=Nalp10	0	0	0
Praf2	-0.32923	FALSE	http://www.informatics.jax.org/searchtool/Search.do?query=Praf2	0	0	0
Ndufv2	-0.33239	FALSE	http://www.informatics.jax.org/searchtool/Search.do?query=Ndufv2	0	0	0
Pacsin2	-0.33259	FALSE	http://www.informatics.jax.org/searchtool/Search.do?query=Pacsin2	0	0	1
Dctn6	-0.33259	FALSE	http://www.informatics.jax.org/searchtool/Search.do?query=Dctn6	0	0	0
Lrpap1	-0.33365	FALSE	http://www.informatics.jax.org/searchtool/Search.do?query=Lrpap1	1	0	0
Pitpnb	-0.33424	FALSE	http://www.informatics.jax.org/searchtool/Search.do?query=Pitpnb	0	0	0
Cacng7	-0.33444	FALSE	http://www.informatics.jax.org/searchtool/Search.do?query=Cacng7	0	0	0
Bai3	-0.33492	FALSE	http://www.informatics.jax.org/searchtool/Search.do?query=Bai3	1	0	0
Usmg5	-0.34818	FALSE	http://www.informatics.jax.org/searchtool/Search.do?query=Usmg5	0	0	0
Lmtk2	-0.34849	FALSE	http://www.informatics.jax.org/searchtool/Search.do?query=Lmtk2	0	1	0
Itm2c	-0.34934	FALSE	http://www.informatics.jax.org/searchtool/Search.do?query=Itm2c	1	0	0
Txndc10	-0.35011	FALSE	http://www.informatics.jax.org/searchtool/Search.do?query=Txndc10	1	0	0
Pip5k1a	-0.35054	FALSE	http://www.informatics.jax.org/searchtool/Search.do?query=Pip5k1a	0	0	0
Cct3	-0.35276	FALSE	http://www.informatics.jax.org/searchtool/Search.do?query=Cct3	0	0	0
Tst	-0.35589	FALSE	http://www.informatics.jax.org/searchtool/Search.do?query=Tst	1	0	0
Syne2	-0.35712	FALSE	http://www.informatics.jax.org/searchtool/Search.do?query=Syne2	0	0	0
Psrc1	-0.35808	FALSE	http://www.informatics.jax.org/searchtool/Search.do?query=Psrc1	0	0	0
Abcd3	-0.35949	FALSE	http://www.informatics.jax.org/searchtool/Search.do?query=Abcd3	1	0	0
Mtap6	-0.36113	FALSE	http://www.informatics.jax.org/searchtool/Search.do?query=Mtap6	0	1	0
Atp6ap2	-0.36246	FALSE	http://www.informatics.jax.org/searchtool/Search.do?query=Atp6ap2	0	1	0
Fmn2	-0.36253	FALSE	http://www.informatics.jax.org/searchtool/Search.do?query=Fmn2	1	0	0
Dld	-0.37071	FALSE	http://www.informatics.jax.org/searchtool/Search.do?query=Dld	1	0	0
Dnali1	-0.37324	FALSE	http://www.informatics.jax.org/searchtool/Search.do?query=Dnali1	0	0	0
Gpr35	-0.37723	FALSE	http://www.informatics.jax.org/searchtool/Search.do?query=Gpr35	0	0	0
Srp54	-0.37749	FALSE	http://www.informatics.jax.org/searchtool/Search.do?query=Srp54	0	0	1
Trap1	-0.37899	FALSE	http://www.informatics.jax.org/searchtool/Search.do?query=Trap1	0	0	0
AW011752	-0.38291	FALSE	http://www.informatics.jax.org/searchtool/Search.do?query=AW011752	1	0	0
Tpm3	-0.38774	FALSE	http://www.informatics.jax.org/searchtool/Search.do?query=Tpm3	0	1	0
2810453I06Rik	-0.38893	FALSE	http://www.informatics.jax.org/searchtool/Search.do?query=2810453I06Rik	0	0	0
Sccpdh	-0.38971	FALSE	http://www.informatics.jax.org/searchtool/Search.do?query=Sccpdh	0	0	1
Nol11	-0.39086	FALSE	http://www.informatics.jax.org/searchtool/Search.do?query=Nol11	0	0	0
Ndufa6	-0.39095	FALSE	http://www.informatics.jax.org/searchtool/Search.do?query=Ndufa6	0	0	0
Nip7	-0.39122	FALSE	http://www.informatics.jax.org/searchtool/Search.do?query=Nip7	1	1	0
AI841794	-0.39154	FALSE	http://www.informatics.jax.org/searchtool/Search.do?query=AI841794	1	0	0
Rnf8	-0.39307	FALSE	http://www.informatics.jax.org/searchtool/Search.do?query=Rnf8	0	0	0
Rutbc3	-0.39412	FALSE	http://www.informatics.jax.org/searchtool/Search.do?query=Rutbc3	0	0	0
Psma5	-0.39437	FALSE	http://www.informatics.jax.org/searchtool/Search.do?query=Psma5	0	0	0
Ube2a	-0.39517	FALSE	http://www.informatics.jax.org/searchtool/Search.do?query=Ube2a	0	0	0
4930444A02Rik	-0.39518	FALSE	http://www.informatics.jax.org/searchtool/Search.do?query=4930444A02Rik	0	0	0
Tmf1	-0.39567	FALSE	http://www.informatics.jax.org/searchtool/Search.do?query=Tmf1	0	0	0
Etfb	-0.39655	FALSE	http://www.informatics.jax.org/searchtool/Search.do?query=Etfb	1	0	0
C1ql4	-0.39737	FALSE	http://www.informatics.jax.org/searchtool/Search.do?query=C1ql4	0	0	0
Bcat2	-0.39849	FALSE	http://www.informatics.jax.org/searchtool/Search.do?query=Bcat2	0	0	0
Col17a1	-0.40799	FALSE	http://www.informatics.jax.org/searchtool/Search.do?query=Col17a1	0	0	0
Nat11	-0.40941	FALSE	http://www.informatics.jax.org/searchtool/Search.do?query=Nat11	0	0	0
4921531G14Rik	-0.41022	FALSE	http://www.informatics.jax.org/searchtool/Search.do?query=4921531G14Rik	0	0	0
Scmh1	-0.41097	FALSE	http://www.informatics.jax.org/searchtool/Search.do?query=Scmh1	0	0	0
Elmo1	-0.41126	FALSE	http://www.informatics.jax.org/searchtool/Search.do?query=Elmo1	0	0	1
Nusap1	-0.4113	FALSE	http://www.informatics.jax.org/searchtool/Search.do?query=Nusap1	1	0	0
Etfa	-0.41204	FALSE	http://www.informatics.jax.org/searchtool/Search.do?query=Etfa	1	0	0
Got2	-0.41293	FALSE	http://www.informatics.jax.org/searchtool/Search.do?query=Got2	0	0	0
Echs1	-0.41393	FALSE	http://www.informatics.jax.org/searchtool/Search.do?query=Echs1	1	0	0
Trappc6b	-0.41397	FALSE	http://www.informatics.jax.org/searchtool/Search.do?query=Trappc6b	0	1	0
Gnb1	-0.41756	FALSE	http://www.informatics.jax.org/searchtool/Search.do?query=Gnb1	0	1	0
Hdgfrp2	-0.41766	FALSE	http://www.informatics.jax.org/searchtool/Search.do?query=Hdgfrp2	0	0	0
Emb	-0.41779	FALSE	http://www.informatics.jax.org/searchtool/Search.do?query=Emb	0	0	0
Leng4	-0.41925	FALSE	http://www.informatics.jax.org/searchtool/Search.do?query=Leng4	0	0	0
Zfp462	-0.41998	FALSE	http://www.informatics.jax.org/searchtool/Search.do?query=Zfp462	0	0	0
2900010M23Rik	-0.4202	FALSE	http://www.informatics.jax.org/searchtool/Search.do?query=2900010M23Rik	0	0	0
Ndufa4	-0.42067	FALSE	http://www.informatics.jax.org/searchtool/Search.do?query=Ndufa4	0	0	0
Man1b1	-0.42107	FALSE	http://www.informatics.jax.org/searchtool/Search.do?query=Man1b1	0	0	0
Tcp1	-0.42165	FALSE	http://www.informatics.jax.org/searchtool/Search.do?query=Tcp1	0	0	0
Ube3b	-0.42559	FALSE	http://www.informatics.jax.org/searchtool/Search.do?query=Ube3b	0	0	0
Lamb2	-0.42721	FALSE	http://www.informatics.jax.org/searchtool/Search.do?query=Lamb2	1	0	0
Pitpnm2	-0.43011	FALSE	http://www.informatics.jax.org/searchtool/Search.do?query=Pitpnm2	0	0	0
Gm832	-0.43013	FALSE	http://www.informatics.jax.org/searchtool/Search.do?query=Gm832	0	0	0
Cabp7	-0.43103	FALSE	http://www.informatics.jax.org/searchtool/Search.do?query=Cabp7	0	0	0
3110001D03Rik	-0.4317	FALSE	http://www.informatics.jax.org/searchtool/Search.do?query=3110001D03Rik	0	0	0
Sdccag10	-0.43232	FALSE	http://www.informatics.jax.org/searchtool/Search.do?query=Sdccag10	0	0	0
Fbxl3	-0.43431	FALSE	http://www.informatics.jax.org/searchtool/Search.do?query=Fbxl3	1	0	0
Capzb	-0.43451	FALSE	http://www.informatics.jax.org/searchtool/Search.do?query=Capzb	0	0	0
Anks1b	-0.43463	FALSE	http://www.informatics.jax.org/searchtool/Search.do?query=Anks1b	0	0	1
mCG21844.1	-0.43649	FALSE	http://www.informatics.jax.org/searchtool/Search.do?query=mCG21844.1	0	0	0
Rhobtb3	-0.43705	FALSE	http://www.informatics.jax.org/searchtool/Search.do?query=Rhobtb3	0	0	1
2400006H24Rik	-0.43808	FALSE	http://www.informatics.jax.org/searchtool/Search.do?query=2400006H24Rik	0	0	0
Tmem41b	-0.43828	FALSE	http://www.informatics.jax.org/searchtool/Search.do?query=Tmem41b	1	0	1
Rab18	-0.43886	FALSE	http://www.informatics.jax.org/searchtool/Search.do?query=Rab18	0	0	0
Nucb1	-0.43887	FALSE	http://www.informatics.jax.org/searchtool/Search.do?query=Nucb1	0	0	0
4930453N24Rik	-0.43915	FALSE	http://www.informatics.jax.org/searchtool/Search.do?query=4930453N24Rik	1	0	1
Mm.293263	-0.43918	FALSE	http://www.informatics.jax.org/searchtool/Search.do?query=Mm.293263	0	0	0
Plrg1	-0.43927	FALSE	http://www.informatics.jax.org/searchtool/Search.do?query=Plrg1	0	0	0
Caskin1	-0.44312	FALSE	http://www.informatics.jax.org/searchtool/Search.do?query=Caskin1	1	0	0
Dusp18	-0.44351	FALSE	http://www.informatics.jax.org/searchtool/Search.do?query=Dusp18	0	0	0
Psmb7	-0.44399	FALSE	http://www.informatics.jax.org/searchtool/Search.do?query=Psmb7	0	0	0
Fstl4	-0.44511	FALSE	http://www.informatics.jax.org/searchtool/Search.do?query=Fstl4	0	0	0
Phkg1	-0.44684	FALSE	http://www.informatics.jax.org/searchtool/Search.do?query=Phkg1	1	0	0
Lsm10	-0.44752	FALSE	http://www.informatics.jax.org/searchtool/Search.do?query=Lsm10	0	0	0
Gfod1	-0.44821	FALSE	http://www.informatics.jax.org/searchtool/Search.do?query=Gfod1	0	0	1
Cct5	-0.44957	FALSE	http://www.informatics.jax.org/searchtool/Search.do?query=Cct5	0	0	0
Cnnm1	-0.45044	FALSE	http://www.informatics.jax.org/searchtool/Search.do?query=Cnnm1	0	1	0
Dnajb4	-0.45048	FALSE	http://www.informatics.jax.org/searchtool/Search.do?query=Dnajb4	0	0	0
Ugcgl1	-0.45265	FALSE	http://www.informatics.jax.org/searchtool/Search.do?query=Ugcgl1	0	0	0
Dcps	-0.45327	FALSE	http://www.informatics.jax.org/searchtool/Search.do?query=Dcps	0	0	1
Sept2	-0.45415	FALSE	http://www.informatics.jax.org/searchtool/Search.do?query=Sept2	0	0	1
Arpc2	-0.45585	FALSE	http://www.informatics.jax.org/searchtool/Search.do?query=Arpc2	0	0	0
Reep2	-0.45731	FALSE	http://www.informatics.jax.org/searchtool/Search.do?query=Reep2	0	1	0
TC1517215	-0.4608	FALSE	http://www.informatics.jax.org/searchtool/Search.do?query=TC1517215	0	0	0
Psmd10	-0.46229	FALSE	http://www.informatics.jax.org/searchtool/Search.do?query=Psmd10	0	0	0
Hipk2	-0.46304	FALSE	http://www.informatics.jax.org/searchtool/Search.do?query=Hipk2	0	0	1
Otop3	-0.46375	FALSE	http://www.informatics.jax.org/searchtool/Search.do?query=Otop3	0	0	0
LOC433019	-0.46648	FALSE	http://www.informatics.jax.org/searchtool/Search.do?query=LOC433019	0	0	0
Osbpl2	-0.46739	FALSE	http://www.informatics.jax.org/searchtool/Search.do?query=Osbpl2	0	0	0
Ube2d1	-0.46739	FALSE	http://www.informatics.jax.org/searchtool/Search.do?query=Ube2d1	0	0	1
Hpca	-0.46767	FALSE	http://www.informatics.jax.org/searchtool/Search.do?query=Hpca	0	1	0
Hbld2	-0.46839	FALSE	http://www.informatics.jax.org/searchtool/Search.do?query=Hbld2	0	0	0
Gabra1	-0.46962	FALSE	http://www.informatics.jax.org/searchtool/Search.do?query=Gabra1	0	1	0
Rab7	-0.47004	FALSE	http://www.informatics.jax.org/searchtool/Search.do?query=Rab7	0	0	0
Golga5	-0.47012	FALSE	http://www.informatics.jax.org/searchtool/Search.do?query=Golga5	0	0	0
Ndufs4	-0.47314	FALSE	http://www.informatics.jax.org/searchtool/Search.do?query=Ndufs4	1	0	0
Hdgfrp3	-0.47355	FALSE	http://www.informatics.jax.org/searchtool/Search.do?query=Hdgfrp3	0	1	0
Pvrl2	-0.47386	FALSE	http://www.informatics.jax.org/searchtool/Search.do?query=Pvrl2	0	0	0
Atp6v1a	-0.47426	FALSE	http://www.informatics.jax.org/searchtool/Search.do?query=Atp6v1a	0	1	0
Ndufa2	-0.47458	FALSE	http://www.informatics.jax.org/searchtool/Search.do?query=Ndufa2	0	0	0
Stoml1	-0.47466	FALSE	http://www.informatics.jax.org/searchtool/Search.do?query=Stoml1	0	1	0
Brunol4	-0.47652	FALSE	http://www.informatics.jax.org/searchtool/Search.do?query=Brunol4	0	1	0
Sfrs7	-0.47813	FALSE	http://www.informatics.jax.org/searchtool/Search.do?query=Sfrs7	0	1	0
4931432E15Rik	-0.47832	FALSE	http://www.informatics.jax.org/searchtool/Search.do?query=4931432E15Rik	0	0	0
Hspd1	-0.47897	FALSE	http://www.informatics.jax.org/searchtool/Search.do?query=Hspd1	0	0	0
6330577E15Rik	-0.48197	FALSE	http://www.informatics.jax.org/searchtool/Search.do?query=6330577E15Rik	0	0	0
Cd74	-0.48217	FALSE	http://www.informatics.jax.org/searchtool/Search.do?query=Cd74	0	0	0
Tlk1	-0.4828	FALSE	http://www.informatics.jax.org/searchtool/Search.do?query=Tlk1	0	1	0
Dad1	-0.48346	FALSE	http://www.informatics.jax.org/searchtool/Search.do?query=Dad1	0	0	0
Uqcrh	-0.48433	FALSE	http://www.informatics.jax.org/searchtool/Search.do?query=Uqcrh	0	0	0
Hnrpl	-0.4849	FALSE	http://www.informatics.jax.org/searchtool/Search.do?query=Hnrpl	0	0	0
Tmlhe	-0.48495	FALSE	http://www.informatics.jax.org/searchtool/Search.do?query=Tmlhe	0	0	1
Phb	-0.48602	FALSE	http://www.informatics.jax.org/searchtool/Search.do?query=Phb	0	0	0
Gtf2b	-0.4876	FALSE	http://www.informatics.jax.org/searchtool/Search.do?query=Gtf2b	0	0	0
Chst10	-0.48817	FALSE	http://www.informatics.jax.org/searchtool/Search.do?query=Chst10	1	0	0
Pex26	-0.48894	FALSE	http://www.informatics.jax.org/searchtool/Search.do?query=Pex26	0	0	0
Calr	-0.48945	FALSE	http://www.informatics.jax.org/searchtool/Search.do?query=Calr	0	0	0
Itfg3	-0.49082	FALSE	http://www.informatics.jax.org/searchtool/Search.do?query=Itfg3	0	0	1
Lrrc8d	-0.49402	FALSE	http://www.informatics.jax.org/searchtool/Search.do?query=Lrrc8d	0	0	1
Lrrn3	-0.49465	FALSE	http://www.informatics.jax.org/searchtool/Search.do?query=Lrrn3	0	0	0
2310065K24Rik	-0.49495	FALSE	http://www.informatics.jax.org/searchtool/Search.do?query=2310065K24Rik	0	0	0
9330159F19Rik	-0.49664	FALSE	http://www.informatics.jax.org/searchtool/Search.do?query=9330159F19Rik	0	1	0
Abcf2	-0.4973	FALSE	http://www.informatics.jax.org/searchtool/Search.do?query=Abcf2	0	0	0
Cdh22	-0.49731	FALSE	http://www.informatics.jax.org/searchtool/Search.do?query=Cdh22	0	1	0
Dhcr7	-0.49877	FALSE	http://www.informatics.jax.org/searchtool/Search.do?query=Dhcr7	1	0	0
Tmem30a	-0.499	FALSE	http://www.informatics.jax.org/searchtool/Search.do?query=Tmem30a	1	0	1
C130070B15Rik	-0.50006	FALSE	http://www.informatics.jax.org/searchtool/Search.do?query=C130070B15Rik	0	0	0
Cdh11	-0.50114	FALSE	http://www.informatics.jax.org/searchtool/Search.do?query=Cdh11	0	0	1
St6galnac6	-0.50203	FALSE	http://www.informatics.jax.org/searchtool/Search.do?query=St6galnac6	0	0	0
Ablim2	-0.50328	FALSE	http://www.informatics.jax.org/searchtool/Search.do?query=Ablim2	0	0	1
Ncoa1	-0.5039	FALSE	http://www.informatics.jax.org/searchtool/Search.do?query=Ncoa1	1	0	0
Ldha	-0.50404	FALSE	http://www.informatics.jax.org/searchtool/Search.do?query=Ldha	0	0	0
Isg20l1	-0.50732	FALSE	http://www.informatics.jax.org/searchtool/Search.do?query=Isg20l1	0	0	0
Pvrl3	-0.50742	FALSE	http://www.informatics.jax.org/searchtool/Search.do?query=Pvrl3	1	1	0
1200015F23Rik	-0.50751	FALSE	http://www.informatics.jax.org/searchtool/Search.do?query=1200015F23Rik	0	0	0
Dnajb1	-0.50784	FALSE	http://www.informatics.jax.org/searchtool/Search.do?query=Dnajb1	0	0	0
4921505C17Rik	-0.51095	FALSE	http://www.informatics.jax.org/searchtool/Search.do?query=4921505C17Rik	0	0	0
Rap1b	-0.512	FALSE	http://www.informatics.jax.org/searchtool/Search.do?query=Rap1b	0	0	0
Pdia4	-0.51229	FALSE	http://www.informatics.jax.org/searchtool/Search.do?query=Pdia4	0	0	0
Dgkb	-0.5128	FALSE	http://www.informatics.jax.org/searchtool/Search.do?query=Dgkb	1	0	0
mCG117388.2	-0.51345	FALSE	http://www.informatics.jax.org/searchtool/Search.do?query=mCG117388.2	0	0	0
Hnrpll	-0.51353	FALSE	http://www.informatics.jax.org/searchtool/Search.do?query=Hnrpll	0	0	0
Arhgef9	-0.5141	FALSE	http://www.informatics.jax.org/searchtool/Search.do?query=Arhgef9	0	0	0
Atp13a3	-0.51507	FALSE	http://www.informatics.jax.org/searchtool/Search.do?query=Atp13a3	0	0	0
E130006D01Rik	-0.51528	FALSE	http://www.informatics.jax.org/searchtool/Search.do?query=E130006D01Rik	0	0	0
Sub1	-0.51529	FALSE	http://www.informatics.jax.org/searchtool/Search.do?query=Sub1	0	1	0
Pcyox1l	-0.51813	FALSE	http://www.informatics.jax.org/searchtool/Search.do?query=Pcyox1l	0	0	0
Tpd52l2	-0.5201	FALSE	http://www.informatics.jax.org/searchtool/Search.do?query=Tpd52l2	0	0	1
Plekha7	-0.52035	FALSE	http://www.informatics.jax.org/searchtool/Search.do?query=Plekha7	0	0	0
Mcee	-0.52052	FALSE	http://www.informatics.jax.org/searchtool/Search.do?query=Mcee	1	0	0
Bhlhb9	-0.52096	FALSE	http://www.informatics.jax.org/searchtool/Search.do?query=Bhlhb9	0	0	0
Gfra2	-0.52098	FALSE	http://www.informatics.jax.org/searchtool/Search.do?query=Gfra2	0	1	0
Ece1	-0.5227	FALSE	http://www.informatics.jax.org/searchtool/Search.do?query=Ece1	0	0	0
LOC329302	-0.52328	FALSE	http://www.informatics.jax.org/searchtool/Search.do?query=LOC329302	0	0	0
Trim37	-0.52334	FALSE	http://www.informatics.jax.org/searchtool/Search.do?query=Trim37	1	1	0
Exoc3	-0.52488	FALSE	http://www.informatics.jax.org/searchtool/Search.do?query=Exoc3	0	1	0
Mgat2	-0.52563	FALSE	http://www.informatics.jax.org/searchtool/Search.do?query=Mgat2	0	0	0
Dhrs7	-0.52595	FALSE	http://www.informatics.jax.org/searchtool/Search.do?query=Dhrs7	1	0	0
Sep15	-0.52615	FALSE	http://www.informatics.jax.org/searchtool/Search.do?query=Sep15	0	0	0
Dstn	-0.52626	FALSE	http://www.informatics.jax.org/searchtool/Search.do?query=Dstn	0	0	0
Selk	-0.52857	FALSE	http://www.informatics.jax.org/searchtool/Search.do?query=Selk	0	0	0
Oat	-0.52979	FALSE	http://www.informatics.jax.org/searchtool/Search.do?query=Oat	1	0	0
Guk1	-0.52991	FALSE	http://www.informatics.jax.org/searchtool/Search.do?query=Guk1	0	0	0
Uck1	-0.53072	FALSE	http://www.informatics.jax.org/searchtool/Search.do?query=Uck1	0	0	0
Statip1	-0.53165	FALSE	http://www.informatics.jax.org/searchtool/Search.do?query=Statip1	0	0	0
Homer3	-0.53172	FALSE	http://www.informatics.jax.org/searchtool/Search.do?query=Homer3	0	0	1
Eml1	-0.53178	FALSE	http://www.informatics.jax.org/searchtool/Search.do?query=Eml1	0	0	1
Stau2	-0.5323	FALSE	http://www.informatics.jax.org/searchtool/Search.do?query=Stau2	0	1	0
Bzw1	-0.53233	FALSE	http://www.informatics.jax.org/searchtool/Search.do?query=Bzw1	0	0	1
Ppp1r2	-0.5343	FALSE	http://www.informatics.jax.org/searchtool/Search.do?query=Ppp1r2	0	0	0
BC008155	-0.53611	FALSE	http://www.informatics.jax.org/searchtool/Search.do?query=BC008155	0	0	0
2310028N02Rik	-0.53675	FALSE	http://www.informatics.jax.org/searchtool/Search.do?query=2310028N02Rik	0	0	0
Chml	-0.53849	FALSE	http://www.informatics.jax.org/searchtool/Search.do?query=Chml	0	0	0
0610038F07Rik	-0.53864	FALSE	http://www.informatics.jax.org/searchtool/Search.do?query=0610038F07Rik	0	0	0
Lztr1	-0.53956	FALSE	http://www.informatics.jax.org/searchtool/Search.do?query=Lztr1	0	0	0
Rps7	-0.53956	FALSE	http://www.informatics.jax.org/searchtool/Search.do?query=Rps7	0	0	0
Abhd4	-0.53991	FALSE	http://www.informatics.jax.org/searchtool/Search.do?query=Abhd4	1	0	1
A330068P14Rik	-0.53992	FALSE	http://www.informatics.jax.org/searchtool/Search.do?query=A330068P14Rik	0	1	0
Thop1	-0.54154	FALSE	http://www.informatics.jax.org/searchtool/Search.do?query=Thop1	0	0	0
Eif2b1	-0.54251	FALSE	http://www.informatics.jax.org/searchtool/Search.do?query=Eif2b1	0	0	0
Hectd1	-0.54359	FALSE	http://www.informatics.jax.org/searchtool/Search.do?query=Hectd1	0	0	0
Serinc2	-0.5443	FALSE	http://www.informatics.jax.org/searchtool/Search.do?query=Serinc2	0	0	0
Il16	-0.54522	FALSE	http://www.informatics.jax.org/searchtool/Search.do?query=Il16	0	0	0
Sf4	-0.54644	FALSE	http://www.informatics.jax.org/searchtool/Search.do?query=Sf4	0	0	0
Armc9	-0.54874	FALSE	http://www.informatics.jax.org/searchtool/Search.do?query=Armc9	1	1	0
Supt6h	-0.55001	FALSE	http://www.informatics.jax.org/searchtool/Search.do?query=Supt6h	0	0	0
Ddx54	-0.55047	FALSE	http://www.informatics.jax.org/searchtool/Search.do?query=Ddx54	0	0	1
Saa2	-0.55085	FALSE	http://www.informatics.jax.org/searchtool/Search.do?query=Saa2	0	0	0
Ahcy	-0.55187	FALSE	http://www.informatics.jax.org/searchtool/Search.do?query=Ahcy	0	0	0
Rab22a	-0.5521	FALSE	http://www.informatics.jax.org/searchtool/Search.do?query=Rab22a	1	0	0
Psmb5	-0.55211	FALSE	http://www.informatics.jax.org/searchtool/Search.do?query=Psmb5	0	0	0
1190005I06Rik	-0.55283	FALSE	http://www.informatics.jax.org/searchtool/Search.do?query=1190005I06Rik	0	0	0
Gm444	-0.55388	FALSE	http://www.informatics.jax.org/searchtool/Search.do?query=Gm444	0	0	0
Utp20	-0.55454	FALSE	http://www.informatics.jax.org/searchtool/Search.do?query=Utp20	0	0	0
Sin3b	-0.55504	FALSE	http://www.informatics.jax.org/searchtool/Search.do?query=Sin3b	0	0	0
Ppp1r14b	-0.55528	FALSE	http://www.informatics.jax.org/searchtool/Search.do?query=Ppp1r14b	0	0	0
Inpp5e	-0.55691	FALSE	http://www.informatics.jax.org/searchtool/Search.do?query=Inpp5e	0	0	0
Amot	-0.55699	FALSE	http://www.informatics.jax.org/searchtool/Search.do?query=Amot	1	0	0
March5	-0.56051	FALSE	http://www.informatics.jax.org/searchtool/Search.do?query=March5	0	0	0
H2-Q10	-0.56054	FALSE	http://www.informatics.jax.org/searchtool/Search.do?query=H2-Q10	0	0	0
Rhoq	-0.56235	FALSE	http://www.informatics.jax.org/searchtool/Search.do?query=Rhoq	1	0	0
Myoc	-0.56235	FALSE	http://www.informatics.jax.org/searchtool/Search.do?query=Myoc	1	0	0
Mm.341423	-0.56337	FALSE	http://www.informatics.jax.org/searchtool/Search.do?query=Mm.341423	0	0	0
Fis1	-0.56349	FALSE	http://www.informatics.jax.org/searchtool/Search.do?query=Fis1	0	0	0
Plekha4	-0.56449	FALSE	http://www.informatics.jax.org/searchtool/Search.do?query=Plekha4	0	0	0
Cpsf3	-0.56654	FALSE	http://www.informatics.jax.org/searchtool/Search.do?query=Cpsf3	0	0	0
Anubl1	-0.56684	FALSE	http://www.informatics.jax.org/searchtool/Search.do?query=Anubl1	0	0	0
March2	-0.56712	FALSE	http://www.informatics.jax.org/searchtool/Search.do?query=March2	0	0	0
BC010787	-0.56923	FALSE	http://www.informatics.jax.org/searchtool/Search.do?query=BC010787	0	0	0
Rheb	-0.5698	FALSE	http://www.informatics.jax.org/searchtool/Search.do?query=Rheb	0	0	0
Cdk9	-0.57001	FALSE	http://www.informatics.jax.org/searchtool/Search.do?query=Cdk9	0	0	0
Copz1	-0.57012	FALSE	http://www.informatics.jax.org/searchtool/Search.do?query=Copz1	0	0	0
Sorcs2	-0.57127	FALSE	http://www.informatics.jax.org/searchtool/Search.do?query=Sorcs2	1	0	0
Itgb8	-0.57211	FALSE	http://www.informatics.jax.org/searchtool/Search.do?query=Itgb8	1	0	1
Arpc3	-0.57307	FALSE	http://www.informatics.jax.org/searchtool/Search.do?query=Arpc3	0	1	0
Nfil3	-0.57363	FALSE	http://www.informatics.jax.org/searchtool/Search.do?query=Nfil3	0	0	1
Lrrn2	-0.5737	FALSE	http://www.informatics.jax.org/searchtool/Search.do?query=Lrrn2	0	1	0
Map2k1	-0.57465	FALSE	http://www.informatics.jax.org/searchtool/Search.do?query=Map2k1	0	0	0
Gtl3	-0.57515	FALSE	http://www.informatics.jax.org/searchtool/Search.do?query=Gtl3	0	0	0
Blcap	-0.57556	FALSE	http://www.informatics.jax.org/searchtool/Search.do?query=Blcap	0	0	0
Hapln4	-0.57683	FALSE	http://www.informatics.jax.org/searchtool/Search.do?query=Hapln4	0	1	0
0610042C05Rik	-0.57733	FALSE	http://www.informatics.jax.org/searchtool/Search.do?query=0610042C05Rik	0	0	0
Acat1	-0.57898	FALSE	http://www.informatics.jax.org/searchtool/Search.do?query=Acat1	0	0	0
LOC432637	-0.57911	FALSE	http://www.informatics.jax.org/searchtool/Search.do?query=LOC432637	0	0	0
Zfp289	-0.57976	FALSE	http://www.informatics.jax.org/searchtool/Search.do?query=Zfp289	0	0	0
Gpr37l1	-0.57989	FALSE	http://www.informatics.jax.org/searchtool/Search.do?query=Gpr37l1	1	0	0
Prdx5	-0.58024	FALSE	http://www.informatics.jax.org/searchtool/Search.do?query=Prdx5	0	0	0
Eif3s1	-0.58024	FALSE	http://www.informatics.jax.org/searchtool/Search.do?query=Eif3s1	0	0	0
Lgr4	-0.58109	FALSE	http://www.informatics.jax.org/searchtool/Search.do?query=Lgr4	1	0	0
Mrps18a	-0.58153	FALSE	http://www.informatics.jax.org/searchtool/Search.do?query=Mrps18a	0	0	0
Klhl7	-0.58245	FALSE	http://www.informatics.jax.org/searchtool/Search.do?query=Klhl7	0	0	0
Ltb4dh	-0.5842	FALSE	http://www.informatics.jax.org/searchtool/Search.do?query=Ltb4dh	1	0	0
C1qbp	-0.58476	FALSE	http://www.informatics.jax.org/searchtool/Search.do?query=C1qbp	0	0	0
Rasgrp4	-0.58546	FALSE	http://www.informatics.jax.org/searchtool/Search.do?query=Rasgrp4	0	0	0
AI427122	-0.58702	FALSE	http://www.informatics.jax.org/searchtool/Search.do?query=AI427122	0	0	0
Dync1i1	-0.5871	FALSE	http://www.informatics.jax.org/searchtool/Search.do?query=Dync1i1	0	1	0
Kif3c	-0.58767	FALSE	http://www.informatics.jax.org/searchtool/Search.do?query=Kif3c	0	1	0
Sacs	-0.58844	FALSE	http://www.informatics.jax.org/searchtool/Search.do?query=Sacs	0	1	0
Gtf3c1	-0.58906	FALSE	http://www.informatics.jax.org/searchtool/Search.do?query=Gtf3c1	0	0	0
Zfp469	-0.58989	FALSE	http://www.informatics.jax.org/searchtool/Search.do?query=Zfp469	0	0	0
Ckap1	-0.59108	FALSE	http://www.informatics.jax.org/searchtool/Search.do?query=Ckap1	0	0	0
Spsb1	-0.5913	FALSE	http://www.informatics.jax.org/searchtool/Search.do?query=Spsb1	0	0	1
Dolpp1	-0.59155	FALSE	http://www.informatics.jax.org/searchtool/Search.do?query=Dolpp1	0	0	0
Aars	-0.59168	FALSE	http://www.informatics.jax.org/searchtool/Search.do?query=Aars	0	0	0
Mapbpip	-0.59372	FALSE	http://www.informatics.jax.org/searchtool/Search.do?query=Mapbpip	1	0	0
Ddx1	-0.59484	FALSE	http://www.informatics.jax.org/searchtool/Search.do?query=Ddx1	0	0	0
8430436L14Rik	-0.59677	FALSE	http://www.informatics.jax.org/searchtool/Search.do?query=8430436L14Rik	0	0	0
Col4a5	-0.59755	FALSE	http://www.informatics.jax.org/searchtool/Search.do?query=Col4a5	1	0	0
Cdc34	-0.59797	FALSE	http://www.informatics.jax.org/searchtool/Search.do?query=Cdc34	0	0	0
Dnajb10	-0.59899	FALSE	http://www.informatics.jax.org/searchtool/Search.do?query=Dnajb10	0	0	1
D3Bwg0562e	-0.59918	FALSE	http://www.informatics.jax.org/searchtool/Search.do?query=D3Bwg0562e	0	1	0
6330500D04Rik	-0.60109	FALSE	http://www.informatics.jax.org/searchtool/Search.do?query=6330500D04Rik	0	0	0
Hiat1	-0.60239	FALSE	http://www.informatics.jax.org/searchtool/Search.do?query=Hiat1	0	0	1
Ptpn13	-0.60345	FALSE	http://www.informatics.jax.org/searchtool/Search.do?query=Ptpn13	1	0	0
Hadha	-0.60345	FALSE	http://www.informatics.jax.org/searchtool/Search.do?query=Hadha	0	0	1
Pkp3	-0.60595	FALSE	http://www.informatics.jax.org/searchtool/Search.do?query=Pkp3	0	0	0
Abhd2	-0.60785	FALSE	http://www.informatics.jax.org/searchtool/Search.do?query=Abhd2	0	0	0
Sufu	-0.60906	FALSE	http://www.informatics.jax.org/searchtool/Search.do?query=Sufu	1	0	0
Luzp2	-0.60986	FALSE	http://www.informatics.jax.org/searchtool/Search.do?query=Luzp2	0	0	0
Flnb	-0.61005	FALSE	http://www.informatics.jax.org/searchtool/Search.do?query=Flnb	0	1	0
Ak1	-0.61016	FALSE	http://www.informatics.jax.org/searchtool/Search.do?query=Ak1	0	0	0
Gnb4	-0.61064	FALSE	http://www.informatics.jax.org/searchtool/Search.do?query=Gnb4	0	0	1
Wbp11	-0.61241	FALSE	http://www.informatics.jax.org/searchtool/Search.do?query=Wbp11	0	0	0
Golph3	-0.61332	FALSE	http://www.informatics.jax.org/searchtool/Search.do?query=Golph3	1	0	0
2310001H12Rik	-0.61387	FALSE	http://www.informatics.jax.org/searchtool/Search.do?query=2310001H12Rik	0	0	0
Larp1	-0.61525	FALSE	http://www.informatics.jax.org/searchtool/Search.do?query=Larp1	0	0	0
Mpdu1	-0.61538	FALSE	http://www.informatics.jax.org/searchtool/Search.do?query=Mpdu1	0	0	0
Slc4a3	-0.61543	FALSE	http://www.informatics.jax.org/searchtool/Search.do?query=Slc4a3	0	1	0
Thoc7	-0.61569	FALSE	http://www.informatics.jax.org/searchtool/Search.do?query=Thoc7	0	0	0
Nf1	-0.61571	FALSE	http://www.informatics.jax.org/searchtool/Search.do?query=Nf1	0	0	0
Atp6v1f	-0.61575	FALSE	http://www.informatics.jax.org/searchtool/Search.do?query=Atp6v1f	0	0	0
Sparc	-0.61718	FALSE	http://www.informatics.jax.org/searchtool/Search.do?query=Sparc	1	0	0
Mcfd2	-0.61772	FALSE	http://www.informatics.jax.org/searchtool/Search.do?query=Mcfd2	0	0	0
March6	-0.61808	FALSE	http://www.informatics.jax.org/searchtool/Search.do?query=March6	0	0	0
Cdh12	-0.61825	FALSE	http://www.informatics.jax.org/searchtool/Search.do?query=Cdh12	0	0	0
Corin	-0.61875	FALSE	http://www.informatics.jax.org/searchtool/Search.do?query=Corin	0	0	0
2310016M24Rik	-0.62157	FALSE	http://www.informatics.jax.org/searchtool/Search.do?query=2310016M24Rik	0	0	0
Tmem33	-0.62177	FALSE	http://www.informatics.jax.org/searchtool/Search.do?query=Tmem33	1	0	1
Atpif1	-0.62359	FALSE	http://www.informatics.jax.org/searchtool/Search.do?query=Atpif1	0	1	0
LOC269374	-0.62426	FALSE	http://www.informatics.jax.org/searchtool/Search.do?query=LOC269374	0	0	0
Ap2a2	-0.62552	FALSE	http://www.informatics.jax.org/searchtool/Search.do?query=Ap2a2	0	1	0
Npepps	-0.62574	FALSE	http://www.informatics.jax.org/searchtool/Search.do?query=Npepps	1	0	0
AI593442	-0.62665	FALSE	http://www.informatics.jax.org/searchtool/Search.do?query=AI593442	0	1	0
A930009E05Rik	-0.62682	FALSE	http://www.informatics.jax.org/searchtool/Search.do?query=A930009E05Rik	0	0	0
LOC433229	-0.62716	FALSE	http://www.informatics.jax.org/searchtool/Search.do?query=LOC433229	0	0	0
Mesdc2	-0.62752	FALSE	http://www.informatics.jax.org/searchtool/Search.do?query=Mesdc2	0	0	0
2700038C09Rik	-0.6283	FALSE	http://www.informatics.jax.org/searchtool/Search.do?query=2700038C09Rik	0	0	0
2210010A19Rik	-0.62845	FALSE	http://www.informatics.jax.org/searchtool/Search.do?query=2210010A19Rik	0	0	0
Tsr1	-0.62866	FALSE	http://www.informatics.jax.org/searchtool/Search.do?query=Tsr1	0	0	0
Hmgn2	-0.62954	FALSE	http://www.informatics.jax.org/searchtool/Search.do?query=Hmgn2	0	0	0
Dbnl	-0.6316	FALSE	http://www.informatics.jax.org/searchtool/Search.do?query=Dbnl	0	0	0
BC053994	-0.63203	FALSE	http://www.informatics.jax.org/searchtool/Search.do?query=BC053994	0	0	0
1110002E23Rik	-0.63264	FALSE	http://www.informatics.jax.org/searchtool/Search.do?query=1110002E23Rik	0	0	0
2210418L04Rik*	-0.63371	FALSE	http://www.informatics.jax.org/searchtool/Search.do?query=2210418L04Rik*	0	0	0
Hlcs	-0.63478	FALSE	http://www.informatics.jax.org/searchtool/Search.do?query=Hlcs	0	0	0
Zfp365	-0.63568	FALSE	http://www.informatics.jax.org/searchtool/Search.do?query=Zfp365	0	0	1
Tubg1	-0.63599	FALSE	http://www.informatics.jax.org/searchtool/Search.do?query=Tubg1	0	0	0
Fahd2a	-0.63686	FALSE	http://www.informatics.jax.org/searchtool/Search.do?query=Fahd2a	1	0	0
Rab11fip5	-0.63747	FALSE	http://www.informatics.jax.org/searchtool/Search.do?query=Rab11fip5	0	1	0
Sar1a	-0.63895	FALSE	http://www.informatics.jax.org/searchtool/Search.do?query=Sar1a	0	0	0
Ugcg	-0.6391	FALSE	http://www.informatics.jax.org/searchtool/Search.do?query=Ugcg	0	1	0
Spna2	-0.63971	FALSE	http://www.informatics.jax.org/searchtool/Search.do?query=Spna2	0	1	0
Gba2	-0.64036	FALSE	http://www.informatics.jax.org/searchtool/Search.do?query=Gba2	0	1	0
Unc84b	-0.64037	FALSE	http://www.informatics.jax.org/searchtool/Search.do?query=Unc84b	1	0	0
Ap2s1	-0.64059	FALSE	http://www.informatics.jax.org/searchtool/Search.do?query=Ap2s1	0	0	0
Cycs	-0.64086	FALSE	http://www.informatics.jax.org/searchtool/Search.do?query=Cycs	0	0	0
Atg16l1	-0.64124	FALSE	http://www.informatics.jax.org/searchtool/Search.do?query=Atg16l1	0	0	0
Rer1	-0.64176	FALSE	http://www.informatics.jax.org/searchtool/Search.do?query=Rer1	0	0	1
Ndufb6	-0.64178	FALSE	http://www.informatics.jax.org/searchtool/Search.do?query=Ndufb6	0	0	0
Pigq	-0.64299	FALSE	http://www.informatics.jax.org/searchtool/Search.do?query=Pigq	0	0	1
H47	-0.64329	FALSE	http://www.informatics.jax.org/searchtool/Search.do?query=H47	0	0	1
Nptx1	-0.64337	FALSE	http://www.informatics.jax.org/searchtool/Search.do?query=Nptx1	0	1	0
Sucla2	-0.64345	FALSE	http://www.informatics.jax.org/searchtool/Search.do?query=Sucla2	0	0	0
Mapk9	-0.64618	FALSE	http://www.informatics.jax.org/searchtool/Search.do?query=Mapk9	0	0	0
Dnahc6	-0.64655	FALSE	http://www.informatics.jax.org/searchtool/Search.do?query=Dnahc6	0	0	0
Exdl2	-0.64736	FALSE	http://www.informatics.jax.org/searchtool/Search.do?query=Exdl2	0	0	0
Pfkfb4	-0.64792	FALSE	http://www.informatics.jax.org/searchtool/Search.do?query=Pfkfb4	1	0	0
Cdipt	-0.64819	FALSE	http://www.informatics.jax.org/searchtool/Search.do?query=Cdipt	0	0	0
Gns	-0.64898	FALSE	http://www.informatics.jax.org/searchtool/Search.do?query=Gns	1	0	0
Wac	-0.64998	FALSE	http://www.informatics.jax.org/searchtool/Search.do?query=Wac	0	1	0
Cox6b1	-0.65086	FALSE	http://www.informatics.jax.org/searchtool/Search.do?query=Cox6b1	0	0	0
Muc10	-0.65124	FALSE	http://www.informatics.jax.org/searchtool/Search.do?query=Muc10	0	0	0
Btg1	-0.6515	FALSE	http://www.informatics.jax.org/searchtool/Search.do?query=Btg1	1	0	0
C530028O21Rik	-0.65175	FALSE	http://www.informatics.jax.org/searchtool/Search.do?query=C530028O21Rik	0	0	0
Mrpl44	-0.6522	FALSE	http://www.informatics.jax.org/searchtool/Search.do?query=Mrpl44	0	0	0
mCG119642.1	-0.65253	FALSE	http://www.informatics.jax.org/searchtool/Search.do?query=mCG119642.1	0	0	0
LOC225609	-0.65281	FALSE	http://www.informatics.jax.org/searchtool/Search.do?query=LOC225609	0	0	0
K230010J24Rik	-0.65287	FALSE	http://www.informatics.jax.org/searchtool/Search.do?query=K230010J24Rik	0	0	0
Lamb1-1	-0.65404	FALSE	http://www.informatics.jax.org/searchtool/Search.do?query=Lamb1-1	0	0	0
Xrcc6	-0.65428	FALSE	http://www.informatics.jax.org/searchtool/Search.do?query=Xrcc6	0	0	0
2410002F23Rik	-0.65511	FALSE	http://www.informatics.jax.org/searchtool/Search.do?query=2410002F23Rik	0	0	0
Tbc1d1	-0.65514	FALSE	http://www.informatics.jax.org/searchtool/Search.do?query=Tbc1d1	0	0	0
Nudt4	-0.65531	FALSE	http://www.informatics.jax.org/searchtool/Search.do?query=Nudt4	0	0	1
Dnhd3	-0.65603	FALSE	http://www.informatics.jax.org/searchtool/Search.do?query=Dnhd3	1	0	0
Rnf166	-0.6564	FALSE	http://www.informatics.jax.org/searchtool/Search.do?query=Rnf166	0	0	0
Sidt2	-0.65926	FALSE	http://www.informatics.jax.org/searchtool/Search.do?query=Sidt2	0	0	0
Trim24	-0.65997	FALSE	http://www.informatics.jax.org/searchtool/Search.do?query=Trim24	0	0	1
Srp72	-0.66021	FALSE	http://www.informatics.jax.org/searchtool/Search.do?query=Srp72	0	0	0
Sdccag8	-0.6617	FALSE	http://www.informatics.jax.org/searchtool/Search.do?query=Sdccag8	0	0	0
2610028H07Rik*	-0.66252	FALSE	http://www.informatics.jax.org/searchtool/Search.do?query=2610028H07Rik*	0	0	0
LOC434300	-0.66386	FALSE	http://www.informatics.jax.org/searchtool/Search.do?query=LOC434300	0	0	0
Vps18	-0.66517	FALSE	http://www.informatics.jax.org/searchtool/Search.do?query=Vps18	0	0	0
Rps25	-0.66535	FALSE	http://www.informatics.jax.org/searchtool/Search.do?query=Rps25	0	0	0
Clptm1	-0.66603	FALSE	http://www.informatics.jax.org/searchtool/Search.do?query=Clptm1	0	0	0
Itgb7	-0.6666	FALSE	http://www.informatics.jax.org/searchtool/Search.do?query=Itgb7	0	0	1
Gnl2	-0.66687	FALSE	http://www.informatics.jax.org/searchtool/Search.do?query=Gnl2	0	0	1
Mdm2	-0.66793	FALSE	http://www.informatics.jax.org/searchtool/Search.do?query=Mdm2	0	0	1
Dab1	-0.66987	FALSE	http://www.informatics.jax.org/searchtool/Search.do?query=Dab1	1	0	0
Exosc7	-0.67278	FALSE	http://www.informatics.jax.org/searchtool/Search.do?query=Exosc7	0	0	0
Xpo7	-0.67305	FALSE	http://www.informatics.jax.org/searchtool/Search.do?query=Xpo7	0	0	0
Mast4	-0.67488	FALSE	http://www.informatics.jax.org/searchtool/Search.do?query=Mast4	0	0	0
Mpp3	-0.6751	FALSE	http://www.informatics.jax.org/searchtool/Search.do?query=Mpp3	0	1	0
Vcp	-0.6756	FALSE	http://www.informatics.jax.org/searchtool/Search.do?query=Vcp	0	0	0
Atp2a2	-0.67565	FALSE	http://www.informatics.jax.org/searchtool/Search.do?query=Atp2a2	1	1	0
Pcoln3	-0.67745	FALSE	http://www.informatics.jax.org/searchtool/Search.do?query=Pcoln3	0	0	0
9030612E09Rik	-0.67769	FALSE	http://www.informatics.jax.org/searchtool/Search.do?query=9030612E09Rik	0	0	0
Arl8b	-0.67773	FALSE	http://www.informatics.jax.org/searchtool/Search.do?query=Arl8b	0	0	1
Rps26	-0.67861	FALSE	http://www.informatics.jax.org/searchtool/Search.do?query=Rps26	0	0	0
1110018G07Rik	-0.67864	FALSE	http://www.informatics.jax.org/searchtool/Search.do?query=1110018G07Rik	0	0	0
Kif2a	-0.67926	FALSE	http://www.informatics.jax.org/searchtool/Search.do?query=Kif2a	0	1	0
Fbxo33	-0.68002	FALSE	http://www.informatics.jax.org/searchtool/Search.do?query=Fbxo33	0	0	0
Arf4	-0.68142	FALSE	http://www.informatics.jax.org/searchtool/Search.do?query=Arf4	0	0	1
Cops4	-0.6815	FALSE	http://www.informatics.jax.org/searchtool/Search.do?query=Cops4	0	0	0
Msx2	-0.68359	FALSE	http://www.informatics.jax.org/searchtool/Search.do?query=Msx2	0	0	0
Mbnl2	-0.68621	FALSE	http://www.informatics.jax.org/searchtool/Search.do?query=Mbnl2	0	0	1
Ccar1	-0.68642	FALSE	http://www.informatics.jax.org/searchtool/Search.do?query=Ccar1	0	0	0
D4Bwg0951e	-0.68677	FALSE	http://www.informatics.jax.org/searchtool/Search.do?query=D4Bwg0951e	0	0	0
Dlgap4	-0.68719	FALSE	http://www.informatics.jax.org/searchtool/Search.do?query=Dlgap4	0	1	0
Sestd1	-0.68756	FALSE	http://www.informatics.jax.org/searchtool/Search.do?query=Sestd1	0	1	0
Etf1	-0.68825	FALSE	http://www.informatics.jax.org/searchtool/Search.do?query=Etf1	0	0	1
Zzef1	-0.68852	FALSE	http://www.informatics.jax.org/searchtool/Search.do?query=Zzef1	0	0	1
Elmod1	-0.68891	FALSE	http://www.informatics.jax.org/searchtool/Search.do?query=Elmod1	0	1	0
Kin	-0.68964	FALSE	http://www.informatics.jax.org/searchtool/Search.do?query=Kin	0	0	0
Polr2j	-0.68978	FALSE	http://www.informatics.jax.org/searchtool/Search.do?query=Polr2j	0	0	1
6720467C03Rik	-0.68989	FALSE	http://www.informatics.jax.org/searchtool/Search.do?query=6720467C03Rik	0	0	0
C030014K22Rik	-0.69123	FALSE	http://www.informatics.jax.org/searchtool/Search.do?query=C030014K22Rik	0	0	0
Zar1	-0.69175	FALSE	http://www.informatics.jax.org/searchtool/Search.do?query=Zar1	0	0	0
Armc8	-0.69222	FALSE	http://www.informatics.jax.org/searchtool/Search.do?query=Armc8	1	1	0
Dexi	-0.69297	FALSE	http://www.informatics.jax.org/searchtool/Search.do?query=Dexi	1	0	0
2810025M15Rik	-0.69396	FALSE	http://www.informatics.jax.org/searchtool/Search.do?query=2810025M15Rik	0	0	0
B3gnt1	-0.69688	FALSE	http://www.informatics.jax.org/searchtool/Search.do?query=B3gnt1	0	0	0
1200014M14Rik	-0.69695	FALSE	http://www.informatics.jax.org/searchtool/Search.do?query=1200014M14Rik	0	0	0
Ddx27	-0.69708	FALSE	http://www.informatics.jax.org/searchtool/Search.do?query=Ddx27	0	0	0
Mccc1	-0.69767	FALSE	http://www.informatics.jax.org/searchtool/Search.do?query=Mccc1	1	0	0
Laptm4a	-0.69896	FALSE	http://www.informatics.jax.org/searchtool/Search.do?query=Laptm4a	1	0	0
Cbln3	-0.70081	FALSE	http://www.informatics.jax.org/searchtool/Search.do?query=Cbln3	0	0	0
Wdr61	-0.70097	FALSE	http://www.informatics.jax.org/searchtool/Search.do?query=Wdr61	1	0	0
Gnal	-0.70218	FALSE	http://www.informatics.jax.org/searchtool/Search.do?query=Gnal	0	1	0
Kcna6	-0.70395	FALSE	http://www.informatics.jax.org/searchtool/Search.do?query=Kcna6	0	0	0
Hnrpu	-0.70516	FALSE	http://www.informatics.jax.org/searchtool/Search.do?query=Hnrpu	0	0	0
Cript	-0.70525	FALSE	http://www.informatics.jax.org/searchtool/Search.do?query=Cript	0	0	0
Cand1	-0.70794	FALSE	http://www.informatics.jax.org/searchtool/Search.do?query=Cand1	0	1	0
Serpinb8	-0.70801	FALSE	http://www.informatics.jax.org/searchtool/Search.do?query=Serpinb8	0	0	0
Lysmd2	-0.70817	FALSE	http://www.informatics.jax.org/searchtool/Search.do?query=Lysmd2	1	0	0
Tmem142c	-0.70953	FALSE	http://www.informatics.jax.org/searchtool/Search.do?query=Tmem142c	1	0	0
Onecut1	-0.70957	FALSE	http://www.informatics.jax.org/searchtool/Search.do?query=Onecut1	0	0	0
TC1481850	-0.70978	FALSE	http://www.informatics.jax.org/searchtool/Search.do?query=TC1481850	0	0	0
LOC433459	-0.70999	FALSE	http://www.informatics.jax.org/searchtool/Search.do?query=LOC433459	0	0	0
Mid1ip1	-0.71001	FALSE	http://www.informatics.jax.org/searchtool/Search.do?query=Mid1ip1	1	0	0
Rtn4	-0.71077	FALSE	http://www.informatics.jax.org/searchtool/Search.do?query=Rtn4	0	0	1
Scamp5	-0.71134	FALSE	http://www.informatics.jax.org/searchtool/Search.do?query=Scamp5	0	0	1
Nnt	-0.71172	FALSE	http://www.informatics.jax.org/searchtool/Search.do?query=Nnt	1	0	0
D830024N08Rik	-0.71224	FALSE	http://www.informatics.jax.org/searchtool/Search.do?query=D830024N08Rik	0	0	0
Atp5e	-0.71231	FALSE	http://www.informatics.jax.org/searchtool/Search.do?query=Atp5e	0	0	0
Ptcd3	-0.71296	FALSE	http://www.informatics.jax.org/searchtool/Search.do?query=Ptcd3	0	0	0
Gatad1	-0.7132	FALSE	http://www.informatics.jax.org/searchtool/Search.do?query=Gatad1	0	0	0
Slc30a9	-0.71384	FALSE	http://www.informatics.jax.org/searchtool/Search.do?query=Slc30a9	0	0	0
1700018A14Rik*	-0.71483	FALSE	http://www.informatics.jax.org/searchtool/Search.do?query=1700018A14Rik*	0	0	0
Kifap3	-0.71547	FALSE	http://www.informatics.jax.org/searchtool/Search.do?query=Kifap3	0	1	0
Got1	-0.71646	FALSE	http://www.informatics.jax.org/searchtool/Search.do?query=Got1	0	1	0
Kcnmb4	-0.71666	FALSE	http://www.informatics.jax.org/searchtool/Search.do?query=Kcnmb4	0	1	0
Csrp1	-0.71681	FALSE	http://www.informatics.jax.org/searchtool/Search.do?query=Csrp1	1	0	0
Ank1	-0.71689	FALSE	http://www.informatics.jax.org/searchtool/Search.do?query=Ank1	0	1	0
Pir	-0.71703	FALSE	http://www.informatics.jax.org/searchtool/Search.do?query=Pir	1	0	0
Nudt2	-0.71735	FALSE	http://www.informatics.jax.org/searchtool/Search.do?query=Nudt2	0	0	0
Gnai2	-0.71768	FALSE	http://www.informatics.jax.org/searchtool/Search.do?query=Gnai2	1	0	0
Ankrd13d	-0.71853	FALSE	http://www.informatics.jax.org/searchtool/Search.do?query=Ankrd13d	0	1	0
Hras1	-0.71921	FALSE	http://www.informatics.jax.org/searchtool/Search.do?query=Hras1	0	0	0
Itga6	-0.72024	FALSE	http://www.informatics.jax.org/searchtool/Search.do?query=Itga6	1	0	0
Psmd11	-0.72056	FALSE	http://www.informatics.jax.org/searchtool/Search.do?query=Psmd11	0	0	1
2900009I07Rik	-0.72231	FALSE	http://www.informatics.jax.org/searchtool/Search.do?query=2900009I07Rik	0	0	0
Lsm4	-0.72233	FALSE	http://www.informatics.jax.org/searchtool/Search.do?query=Lsm4	0	0	0
Dhx36	-0.72285	FALSE	http://www.informatics.jax.org/searchtool/Search.do?query=Dhx36	0	0	0
Becn1	-0.72286	FALSE	http://www.informatics.jax.org/searchtool/Search.do?query=Becn1	0	0	0
A330074K22Rik	-0.72322	FALSE	http://www.informatics.jax.org/searchtool/Search.do?query=A330074K22Rik	0	0	0
Ppib	-0.72331	FALSE	http://www.informatics.jax.org/searchtool/Search.do?query=Ppib	0	0	0
Ldhd	-0.7235	FALSE	http://www.informatics.jax.org/searchtool/Search.do?query=Ldhd	0	0	0
Slc39a10	-0.72359	FALSE	http://www.informatics.jax.org/searchtool/Search.do?query=Slc39a10	0	1	0
Ankmy2	-0.72393	FALSE	http://www.informatics.jax.org/searchtool/Search.do?query=Ankmy2	0	0	0
Armet	-0.72396	FALSE	http://www.informatics.jax.org/searchtool/Search.do?query=Armet	1	0	0
Kctd13	-0.72502	FALSE	http://www.informatics.jax.org/searchtool/Search.do?query=Kctd13	0	0	0
Cnot1	-0.72754	FALSE	http://www.informatics.jax.org/searchtool/Search.do?query=Cnot1	0	0	0
0610007C21Rik	-0.72781	FALSE	http://www.informatics.jax.org/searchtool/Search.do?query=0610007C21Rik	0	0	0
6330569M22Rik	-0.72855	FALSE	http://www.informatics.jax.org/searchtool/Search.do?query=6330569M22Rik	0	0	0
Dync2li1	-0.7301	FALSE	http://www.informatics.jax.org/searchtool/Search.do?query=Dync2li1	1	0	0
Ube1c	-0.73047	FALSE	http://www.informatics.jax.org/searchtool/Search.do?query=Ube1c	1	0	0
Pcdhb9	-0.73089	FALSE	http://www.informatics.jax.org/searchtool/Search.do?query=Pcdhb9	0	0	0
Rab5a	-0.73169	FALSE	http://www.informatics.jax.org/searchtool/Search.do?query=Rab5a	1	0	0
Akt2	-0.73191	FALSE	http://www.informatics.jax.org/searchtool/Search.do?query=Akt2	1	0	0
BC024659	-0.73198	FALSE	http://www.informatics.jax.org/searchtool/Search.do?query=BC024659	0	0	0
Ifi204	-0.73296	FALSE	http://www.informatics.jax.org/searchtool/Search.do?query=Ifi204	0	0	0
Abcb8	-0.73585	FALSE	http://www.informatics.jax.org/searchtool/Search.do?query=Abcb8	0	0	0
Slc25a12	-0.73612	FALSE	http://www.informatics.jax.org/searchtool/Search.do?query=Slc25a12	0	1	0
Hmox2	-0.73642	FALSE	http://www.informatics.jax.org/searchtool/Search.do?query=Hmox2	0	0	1
Khdrbs1	-0.73667	FALSE	http://www.informatics.jax.org/searchtool/Search.do?query=Khdrbs1	0	0	0
Rab1b	-0.7375	FALSE	http://www.informatics.jax.org/searchtool/Search.do?query=Rab1b	0	0	0
Cxcl16	-0.73765	FALSE	http://www.informatics.jax.org/searchtool/Search.do?query=Cxcl16	0	0	0
Ppp4c	-0.73827	FALSE	http://www.informatics.jax.org/searchtool/Search.do?query=Ppp4c	0	0	0
Ruvbl1	-0.7383	FALSE	http://www.informatics.jax.org/searchtool/Search.do?query=Ruvbl1	0	0	0
Hsd17b7	-0.73874	FALSE	http://www.informatics.jax.org/searchtool/Search.do?query=Hsd17b7	0	0	1
Btbd14a	-0.73983	FALSE	http://www.informatics.jax.org/searchtool/Search.do?query=Btbd14a	1	0	0
Rab30	-0.74071	FALSE	http://www.informatics.jax.org/searchtool/Search.do?query=Rab30	1	0	0
Gup1	-0.74074	FALSE	http://www.informatics.jax.org/searchtool/Search.do?query=Gup1	1	0	0
Oaz1	-0.74235	FALSE	http://www.informatics.jax.org/searchtool/Search.do?query=Oaz1	0	0	0
1110003E01Rik	-0.7424	FALSE	http://www.informatics.jax.org/searchtool/Search.do?query=1110003E01Rik	0	0	0
Uqcrb	-0.74268	FALSE	http://www.informatics.jax.org/searchtool/Search.do?query=Uqcrb	0	0	0
LOC545666	-0.74297	FALSE	http://www.informatics.jax.org/searchtool/Search.do?query=LOC545666	0	0	0
2210010N04Rik	-0.74321	FALSE	http://www.informatics.jax.org/searchtool/Search.do?query=2210010N04Rik	0	0	0
Mier2	-0.74322	FALSE	http://www.informatics.jax.org/searchtool/Search.do?query=Mier2	0	0	0
Spint2	-0.74337	FALSE	http://www.informatics.jax.org/searchtool/Search.do?query=Spint2	0	1	0
Ahcyl1	-0.74563	FALSE	http://www.informatics.jax.org/searchtool/Search.do?query=Ahcyl1	1	0	0
Papss1	-0.74588	FALSE	http://www.informatics.jax.org/searchtool/Search.do?query=Papss1	0	0	1
Stip1	-0.74601	FALSE	http://www.informatics.jax.org/searchtool/Search.do?query=Stip1	0	0	0
Tmem60	-0.74742	FALSE	http://www.informatics.jax.org/searchtool/Search.do?query=Tmem60	0	0	0
Sesn3	-0.74849	FALSE	http://www.informatics.jax.org/searchtool/Search.do?query=Sesn3	1	0	0
2410014A08Rik	-0.7485	FALSE	http://www.informatics.jax.org/searchtool/Search.do?query=2410014A08Rik	0	0	0
Tada3l	-0.74869	FALSE	http://www.informatics.jax.org/searchtool/Search.do?query=Tada3l	0	0	0
Dctn2	-0.74921	FALSE	http://www.informatics.jax.org/searchtool/Search.do?query=Dctn2	0	0	0
Golga2	-0.75017	FALSE	http://www.informatics.jax.org/searchtool/Search.do?query=Golga2	0	0	0
4921537D05Rik	-0.75029	FALSE	http://www.informatics.jax.org/searchtool/Search.do?query=4921537D05Rik	0	0	0
Ccdc37	-0.75078	FALSE	http://www.informatics.jax.org/searchtool/Search.do?query=Ccdc37	0	0	0
Csde1	-0.75111	FALSE	http://www.informatics.jax.org/searchtool/Search.do?query=Csde1	0	0	0
1300012G16Rik	-0.75137	FALSE	http://www.informatics.jax.org/searchtool/Search.do?query=1300012G16Rik	0	0	0
Lypla3	-0.75215	FALSE	http://www.informatics.jax.org/searchtool/Search.do?query=Lypla3	0	1	0
5830417I10Rik	-0.75217	FALSE	http://www.informatics.jax.org/searchtool/Search.do?query=5830417I10Rik	0	0	0
2610318N02Rik	-0.75247	FALSE	http://www.informatics.jax.org/searchtool/Search.do?query=2610318N02Rik	0	0	0
Mylk	-0.75386	FALSE	http://www.informatics.jax.org/searchtool/Search.do?query=Mylk	0	0	0
Spry3	-0.75527	FALSE	http://www.informatics.jax.org/searchtool/Search.do?query=Spry3	0	0	0
Tgoln1	-0.7557	FALSE	http://www.informatics.jax.org/searchtool/Search.do?query=Tgoln1	0	0	1
Ankrd26	-0.75572	FALSE	http://www.informatics.jax.org/searchtool/Search.do?query=Ankrd26	0	0	1
Gm1833	-0.75583	FALSE	http://www.informatics.jax.org/searchtool/Search.do?query=Gm1833	0	0	0
Vps29	-0.75591	FALSE	http://www.informatics.jax.org/searchtool/Search.do?query=Vps29	0	0	0
Ddah2	-0.75605	FALSE	http://www.informatics.jax.org/searchtool/Search.do?query=Ddah2	1	0	0
Rab20	-0.75742	FALSE	http://www.informatics.jax.org/searchtool/Search.do?query=Rab20	0	0	0
Odc1	-0.75772	FALSE	http://www.informatics.jax.org/searchtool/Search.do?query=Odc1	0	0	0
Axud1	-0.75794	FALSE	http://www.informatics.jax.org/searchtool/Search.do?query=Axud1	1	0	0
Atp5k	-0.75896	FALSE	http://www.informatics.jax.org/searchtool/Search.do?query=Atp5k	0	0	0
Sox2	-0.76035	FALSE	http://www.informatics.jax.org/searchtool/Search.do?query=Sox2	1	0	0
Sorl1	-0.76244	FALSE	http://www.informatics.jax.org/searchtool/Search.do?query=Sorl1	1	0	0
Ptov1	-0.76279	FALSE	http://www.informatics.jax.org/searchtool/Search.do?query=Ptov1	0	0	0
2310056P07Rik	-0.76377	FALSE	http://www.informatics.jax.org/searchtool/Search.do?query=2310056P07Rik	0	0	0
AA536749	-0.76419	FALSE	http://www.informatics.jax.org/searchtool/Search.do?query=AA536749	0	0	0
Bmpr2	-0.76523	FALSE	http://www.informatics.jax.org/searchtool/Search.do?query=Bmpr2	0	0	0
Arl6ip1	-0.76536	FALSE	http://www.informatics.jax.org/searchtool/Search.do?query=Arl6ip1	0	0	0
Paip2	-0.76581	FALSE	http://www.informatics.jax.org/searchtool/Search.do?query=Paip2	0	0	0
2610205E22Rik	-0.76582	FALSE	http://www.informatics.jax.org/searchtool/Search.do?query=2610205E22Rik	0	0	0
Tcf12	-0.76603	FALSE	http://www.informatics.jax.org/searchtool/Search.do?query=Tcf12	0	0	1
5830419E12Rik*	-0.76639	FALSE	http://www.informatics.jax.org/searchtool/Search.do?query=5830419E12Rik*	0	0	0
Siah1a	-0.76721	FALSE	http://www.informatics.jax.org/searchtool/Search.do?query=Siah1a	0	0	0
Eif2ak1	-0.76823	FALSE	http://www.informatics.jax.org/searchtool/Search.do?query=Eif2ak1	0	0	1
Fgl2	-0.76842	FALSE	http://www.informatics.jax.org/searchtool/Search.do?query=Fgl2	0	0	0
Gtf2f2	-0.76858	FALSE	http://www.informatics.jax.org/searchtool/Search.do?query=Gtf2f2	0	0	1
LOC547320	-0.76941	FALSE	http://www.informatics.jax.org/searchtool/Search.do?query=LOC547320	0	0	0
Fgf7	-0.76978	FALSE	http://www.informatics.jax.org/searchtool/Search.do?query=Fgf7	0	0	1
Ivd	-0.77044	FALSE	http://www.informatics.jax.org/searchtool/Search.do?query=Ivd	1	0	0
Kdelr1	-0.77225	FALSE	http://www.informatics.jax.org/searchtool/Search.do?query=Kdelr1	0	0	0
Esd	-0.77353	FALSE	http://www.informatics.jax.org/searchtool/Search.do?query=Esd	0	0	0
Mpz	-0.77383	FALSE	http://www.informatics.jax.org/searchtool/Search.do?query=Mpz	0	0	0
Ahsa1	-0.77418	FALSE	http://www.informatics.jax.org/searchtool/Search.do?query=Ahsa1	0	0	0
Rab11fip3	-0.77447	FALSE	http://www.informatics.jax.org/searchtool/Search.do?query=Rab11fip3	0	0	0
Ppard	-0.77456	FALSE	http://www.informatics.jax.org/searchtool/Search.do?query=Ppard	0	0	1
Ogfod1	-0.7754	FALSE	http://www.informatics.jax.org/searchtool/Search.do?query=Ogfod1	0	0	0
Usf1	-0.77569	FALSE	http://www.informatics.jax.org/searchtool/Search.do?query=Usf1	0	0	0
Dnaja2	-0.77575	FALSE	http://www.informatics.jax.org/searchtool/Search.do?query=Dnaja2	0	0	1
Rhbdd2	-0.77734	FALSE	http://www.informatics.jax.org/searchtool/Search.do?query=Rhbdd2	0	0	0
Msi1	-0.77765	FALSE	http://www.informatics.jax.org/searchtool/Search.do?query=Msi1	0	0	0
Bid	-0.77858	FALSE	http://www.informatics.jax.org/searchtool/Search.do?query=Bid	0	1	0
C030002O17Rik	-0.77901	FALSE	http://www.informatics.jax.org/searchtool/Search.do?query=C030002O17Rik	0	0	0
Srp14	-0.7805	FALSE	http://www.informatics.jax.org/searchtool/Search.do?query=Srp14	0	0	1
Tmeff2	-0.78163	FALSE	http://www.informatics.jax.org/searchtool/Search.do?query=Tmeff2	0	0	1
Prickle2	-0.78169	FALSE	http://www.informatics.jax.org/searchtool/Search.do?query=Prickle2	0	1	0
Rab34	-0.78212	FALSE	http://www.informatics.jax.org/searchtool/Search.do?query=Rab34	1	0	0
B3gat1	-0.78282	FALSE	http://www.informatics.jax.org/searchtool/Search.do?query=B3gat1	0	0	1
Pttg1	-0.78334	FALSE	http://www.informatics.jax.org/searchtool/Search.do?query=Pttg1	0	0	1
LOC433479	-0.78513	FALSE	http://www.informatics.jax.org/searchtool/Search.do?query=LOC433479	0	0	0
4833439L19Rik	-0.78618	FALSE	http://www.informatics.jax.org/searchtool/Search.do?query=4833439L19Rik	0	0	0
1110012M11Rik	-0.78793	FALSE	http://www.informatics.jax.org/searchtool/Search.do?query=1110012M11Rik	0	0	0
Spef1	-0.78813	FALSE	http://www.informatics.jax.org/searchtool/Search.do?query=Spef1	0	0	0
Dnmbp	-0.78845	FALSE	http://www.informatics.jax.org/searchtool/Search.do?query=Dnmbp	1	0	0
Tmed4	-0.78945	FALSE	http://www.informatics.jax.org/searchtool/Search.do?query=Tmed4	0	0	0
Rnf122	-0.78989	FALSE	http://www.informatics.jax.org/searchtool/Search.do?query=Rnf122	0	0	1
Zfp428	-0.79041	FALSE	http://www.informatics.jax.org/searchtool/Search.do?query=Zfp428	0	0	0
Plod2	-0.79046	FALSE	http://www.informatics.jax.org/searchtool/Search.do?query=Plod2	1	0	1
Cops6	-0.79052	FALSE	http://www.informatics.jax.org/searchtool/Search.do?query=Cops6	0	0	0
Nupl1	-0.79097	FALSE	http://www.informatics.jax.org/searchtool/Search.do?query=Nupl1	0	1	0
Fxyd2	-0.7914	FALSE	http://www.informatics.jax.org/searchtool/Search.do?query=Fxyd2	0	0	0
Cdc27	-0.79143	FALSE	http://www.informatics.jax.org/searchtool/Search.do?query=Cdc27	0	0	0
Ckap5	-0.79246	FALSE	http://www.informatics.jax.org/searchtool/Search.do?query=Ckap5	1	0	0
Ctsb	-0.79277	FALSE	http://www.informatics.jax.org/searchtool/Search.do?query=Ctsb	1	0	0
Eif2b4	-0.79277	FALSE	http://www.informatics.jax.org/searchtool/Search.do?query=Eif2b4	0	0	0
0610009K11Rik	-0.79283	FALSE	http://www.informatics.jax.org/searchtool/Search.do?query=0610009K11Rik	0	0	0
Chmp5	-0.79291	FALSE	http://www.informatics.jax.org/searchtool/Search.do?query=Chmp5	0	0	0
Tarsl2	-0.79386	FALSE	http://www.informatics.jax.org/searchtool/Search.do?query=Tarsl2	0	0	0
Dync1li1	-0.79428	FALSE	http://www.informatics.jax.org/searchtool/Search.do?query=Dync1li1	0	0	1
2900006F19Rik	-0.79562	FALSE	http://www.informatics.jax.org/searchtool/Search.do?query=2900006F19Rik	0	0	0
Slc4a4	-0.79565	FALSE	http://www.informatics.jax.org/searchtool/Search.do?query=Slc4a4	1	0	0
Cttn	-0.79663	FALSE	http://www.informatics.jax.org/searchtool/Search.do?query=Cttn	1	0	0
Ppp3r1	-0.79701	FALSE	http://www.informatics.jax.org/searchtool/Search.do?query=Ppp3r1	0	1	0
Tspyl1	-0.79733	FALSE	http://www.informatics.jax.org/searchtool/Search.do?query=Tspyl1	0	1	0
Atp2b2	-0.79782	FALSE	http://www.informatics.jax.org/searchtool/Search.do?query=Atp2b2	0	1	0
Max	-0.79831	FALSE	http://www.informatics.jax.org/searchtool/Search.do?query=Max	0	1	0
Mertk	-0.79846	FALSE	http://www.informatics.jax.org/searchtool/Search.do?query=Mertk	1	0	0
Ndufs3	-0.79849	FALSE	http://www.informatics.jax.org/searchtool/Search.do?query=Ndufs3	0	0	0
Pgs1	-0.79938	FALSE	http://www.informatics.jax.org/searchtool/Search.do?query=Pgs1	0	0	0
1600015H20Rik	-0.80029	FALSE	http://www.informatics.jax.org/searchtool/Search.do?query=1600015H20Rik	0	0	0
Hmg20a	-0.80042	FALSE	http://www.informatics.jax.org/searchtool/Search.do?query=Hmg20a	0	0	1
Pccb	-0.80054	FALSE	http://www.informatics.jax.org/searchtool/Search.do?query=Pccb	1	0	0
Eif3s4	-0.80169	FALSE	http://www.informatics.jax.org/searchtool/Search.do?query=Eif3s4	0	0	0
Alg1	-0.80251	FALSE	http://www.informatics.jax.org/searchtool/Search.do?query=Alg1	0	0	0
Tsn	-0.80264	FALSE	http://www.informatics.jax.org/searchtool/Search.do?query=Tsn	0	0	0
Atpbd3	-0.80308	FALSE	http://www.informatics.jax.org/searchtool/Search.do?query=Atpbd3	0	1	0
S100a11	-0.8043	FALSE	http://www.informatics.jax.org/searchtool/Search.do?query=S100a11	0	0	0
Smyd4	-0.80434	FALSE	http://www.informatics.jax.org/searchtool/Search.do?query=Smyd4	0	0	0
Pcdhgc4	-0.80485	FALSE	http://www.informatics.jax.org/searchtool/Search.do?query=Pcdhgc4	0	0	0
Gabarapl2	-0.80534	FALSE	http://www.informatics.jax.org/searchtool/Search.do?query=Gabarapl2	0	1	0
Iqsec3	-0.8057	FALSE	http://www.informatics.jax.org/searchtool/Search.do?query=Iqsec3	0	1	0
2400010G15Rik	-0.80579	FALSE	http://www.informatics.jax.org/searchtool/Search.do?query=2400010G15Rik	0	0	1
Gbf1	-0.80582	FALSE	http://www.informatics.jax.org/searchtool/Search.do?query=Gbf1	0	0	0
Snx27	-0.80595	FALSE	http://www.informatics.jax.org/searchtool/Search.do?query=Snx27	0	0	0
Nola2	-0.80605	FALSE	http://www.informatics.jax.org/searchtool/Search.do?query=Nola2	0	0	0
Ctnnd2	-0.80683	FALSE	http://www.informatics.jax.org/searchtool/Search.do?query=Ctnnd2	1	0	0
Nlgn3	-0.80686	FALSE	http://www.informatics.jax.org/searchtool/Search.do?query=Nlgn3	0	0	0
Tmem14c	-0.80771	FALSE	http://www.informatics.jax.org/searchtool/Search.do?query=Tmem14c	0	0	1
Fastkd5	-0.80828	FALSE	http://www.informatics.jax.org/searchtool/Search.do?query=Fastkd5	0	0	0
Lrrn6d	-0.80879	FALSE	http://www.informatics.jax.org/searchtool/Search.do?query=Lrrn6d	0	0	0
2310047H23Rik	-0.80882	FALSE	http://www.informatics.jax.org/searchtool/Search.do?query=2310047H23Rik	0	0	0
LOC434280	-0.80961	FALSE	http://www.informatics.jax.org/searchtool/Search.do?query=LOC434280	0	0	0
Rnpc3	-0.80976	FALSE	http://www.informatics.jax.org/searchtool/Search.do?query=Rnpc3	0	0	1
Dynlrb1	-0.81065	FALSE	http://www.informatics.jax.org/searchtool/Search.do?query=Dynlrb1	0	0	0
Rhot2	-0.81115	FALSE	http://www.informatics.jax.org/searchtool/Search.do?query=Rhot2	0	0	0
Dcn	-0.81126	FALSE	http://www.informatics.jax.org/searchtool/Search.do?query=Dcn	0	1	0
Paqr8	-0.8113	FALSE	http://www.informatics.jax.org/searchtool/Search.do?query=Paqr8	1	0	0
2810407C02Rik	-0.81285	FALSE	http://www.informatics.jax.org/searchtool/Search.do?query=2810407C02Rik	0	0	0
Usp46	-0.81363	FALSE	http://www.informatics.jax.org/searchtool/Search.do?query=Usp46	0	1	0
2610204L23Rik	-0.81452	FALSE	http://www.informatics.jax.org/searchtool/Search.do?query=2610204L23Rik	0	0	0
Mcc	-0.81494	FALSE	http://www.informatics.jax.org/searchtool/Search.do?query=Mcc	1	0	0
Nadk	-0.81504	FALSE	http://www.informatics.jax.org/searchtool/Search.do?query=Nadk	1	0	0
Sort1	-0.81554	FALSE	http://www.informatics.jax.org/searchtool/Search.do?query=Sort1	0	0	0
Ctsl	-0.81643	FALSE	http://www.informatics.jax.org/searchtool/Search.do?query=Ctsl	0	0	1
Krt9	-0.81646	FALSE	http://www.informatics.jax.org/searchtool/Search.do?query=Krt9	0	0	0
Wdr1	-0.81678	FALSE	http://www.informatics.jax.org/searchtool/Search.do?query=Wdr1	0	0	0
Gas6	-0.81681	FALSE	http://www.informatics.jax.org/searchtool/Search.do?query=Gas6	0	0	0
Tead1	-0.81684	FALSE	http://www.informatics.jax.org/searchtool/Search.do?query=Tead1	0	0	0
Aldh6a1	-0.81719	FALSE	http://www.informatics.jax.org/searchtool/Search.do?query=Aldh6a1	1	0	0
Dlat	-0.81736	FALSE	http://www.informatics.jax.org/searchtool/Search.do?query=Dlat	0	1	0
Bean	-0.81849	FALSE	http://www.informatics.jax.org/searchtool/Search.do?query=Bean	0	0	0
1700041A03Rik*	-0.8191	FALSE	http://www.informatics.jax.org/searchtool/Search.do?query=1700041A03Rik*	0	0	0
Txndc13	-0.8193	FALSE	http://www.informatics.jax.org/searchtool/Search.do?query=Txndc13	0	1	0
Tnpo1	-0.82016	FALSE	http://www.informatics.jax.org/searchtool/Search.do?query=Tnpo1	1	0	0
Htr1f	-0.82075	FALSE	http://www.informatics.jax.org/searchtool/Search.do?query=Htr1f	0	0	0
Numa1	-0.821	FALSE	http://www.informatics.jax.org/searchtool/Search.do?query=Numa1	1	0	0
Pogz	-0.82118	FALSE	http://www.informatics.jax.org/searchtool/Search.do?query=Pogz	0	0	0
Klhl9	-0.82147	FALSE	http://www.informatics.jax.org/searchtool/Search.do?query=Klhl9	0	0	0
Rab24	-0.82193	FALSE	http://www.informatics.jax.org/searchtool/Search.do?query=Rab24	0	0	0
Mrpl35	-0.82207	FALSE	http://www.informatics.jax.org/searchtool/Search.do?query=Mrpl35	1	0	0
Glt8d1	-0.82224	FALSE	http://www.informatics.jax.org/searchtool/Search.do?query=Glt8d1	0	0	0
Copz2	-0.8226	FALSE	http://www.informatics.jax.org/searchtool/Search.do?query=Copz2	1	0	0
Bnip3	-0.8228	FALSE	http://www.informatics.jax.org/searchtool/Search.do?query=Bnip3	0	0	0
Dap	-0.82284	FALSE	http://www.informatics.jax.org/searchtool/Search.do?query=Dap	0	0	0
Asah1	-0.82388	FALSE	http://www.informatics.jax.org/searchtool/Search.do?query=Asah1	1	0	0
Vegfb	-0.82407	FALSE	http://www.informatics.jax.org/searchtool/Search.do?query=Vegfb	1	0	0
2600003E23Rik	-0.82413	FALSE	http://www.informatics.jax.org/searchtool/Search.do?query=2600003E23Rik	0	0	0
Cant1	-0.82417	FALSE	http://www.informatics.jax.org/searchtool/Search.do?query=Cant1	0	0	0
Ophn1	-0.82438	FALSE	http://www.informatics.jax.org/searchtool/Search.do?query=Ophn1	0	0	0
Hspa9a	-0.82469	FALSE	http://www.informatics.jax.org/searchtool/Search.do?query=Hspa9a	0	0	0
Senp2	-0.82483	FALSE	http://www.informatics.jax.org/searchtool/Search.do?query=Senp2	0	0	0
Slc1a5	-0.82547	FALSE	http://www.informatics.jax.org/searchtool/Search.do?query=Slc1a5	0	0	0
Copg2	-0.8255	FALSE	http://www.informatics.jax.org/searchtool/Search.do?query=Copg2	0	0	0
Dnaja3	-0.8257	FALSE	http://www.informatics.jax.org/searchtool/Search.do?query=Dnaja3	0	0	0
1810007E14Rik	-0.82605	FALSE	http://www.informatics.jax.org/searchtool/Search.do?query=1810007E14Rik	0	0	0
Cstf1	-0.82632	FALSE	http://www.informatics.jax.org/searchtool/Search.do?query=Cstf1	0	0	0
Fzr1	-0.82657	FALSE	http://www.informatics.jax.org/searchtool/Search.do?query=Fzr1	0	0	0
1700021F05Rik	-0.82743	FALSE	http://www.informatics.jax.org/searchtool/Search.do?query=1700021F05Rik	0	0	0
Eml4	-0.82754	FALSE	http://www.informatics.jax.org/searchtool/Search.do?query=Eml4	0	0	0
Numb	-0.8281	FALSE	http://www.informatics.jax.org/searchtool/Search.do?query=Numb	1	0	0
Des	-0.82925	FALSE	http://www.informatics.jax.org/searchtool/Search.do?query=Des	0	0	0
Mrpl3	-0.83037	FALSE	http://www.informatics.jax.org/searchtool/Search.do?query=Mrpl3	0	0	0
1110018M03Rik	-0.83079	FALSE	http://www.informatics.jax.org/searchtool/Search.do?query=1110018M03Rik	0	0	0
Ndufb2	-0.83111	FALSE	http://www.informatics.jax.org/searchtool/Search.do?query=Ndufb2	0	0	0
Vars2l	-0.83122	FALSE	http://www.informatics.jax.org/searchtool/Search.do?query=Vars2l	0	0	0
Ptp4a3	-0.83142	FALSE	http://www.informatics.jax.org/searchtool/Search.do?query=Ptp4a3	0	0	0
Cops5	-0.83221	FALSE	http://www.informatics.jax.org/searchtool/Search.do?query=Cops5	0	0	0
Exoc4	-0.83356	FALSE	http://www.informatics.jax.org/searchtool/Search.do?query=Exoc4	0	0	0
Mm.40569	-0.83396	FALSE	http://www.informatics.jax.org/searchtool/Search.do?query=Mm.40569	0	0	0
Pom121	-0.83397	FALSE	http://www.informatics.jax.org/searchtool/Search.do?query=Pom121	0	0	0
Trip12	-0.8344	FALSE	http://www.informatics.jax.org/searchtool/Search.do?query=Trip12	0	0	1
Plcxd1	-0.83468	FALSE	http://www.informatics.jax.org/searchtool/Search.do?query=Plcxd1	0	1	0
Cox6b2	-0.83596	FALSE	http://www.informatics.jax.org/searchtool/Search.do?query=Cox6b2	0	0	0
BC018242	-0.83645	FALSE	http://www.informatics.jax.org/searchtool/Search.do?query=BC018242	0	1	0
Akap10	-0.83655	FALSE	http://www.informatics.jax.org/searchtool/Search.do?query=Akap10	0	0	0
Myo18a	-0.83686	FALSE	http://www.informatics.jax.org/searchtool/Search.do?query=Myo18a	0	0	0
Ap4s1	-0.83743	FALSE	http://www.informatics.jax.org/searchtool/Search.do?query=Ap4s1	0	0	0
Dusp3	-0.83754	FALSE	http://www.informatics.jax.org/searchtool/Search.do?query=Dusp3	0	0	0
BC021381	-0.83922	FALSE	http://www.informatics.jax.org/searchtool/Search.do?query=BC021381	0	0	0
Rps6ka6	-0.83934	FALSE	http://www.informatics.jax.org/searchtool/Search.do?query=Rps6ka6	0	0	0
Mrps22	-0.83963	FALSE	http://www.informatics.jax.org/searchtool/Search.do?query=Mrps22	0	0	0
Apln	-0.83999	FALSE	http://www.informatics.jax.org/searchtool/Search.do?query=Apln	1	0	0
Pcnx	-0.83999	FALSE	http://www.informatics.jax.org/searchtool/Search.do?query=Pcnx	0	1	1
Tfam	-0.84028	FALSE	http://www.informatics.jax.org/searchtool/Search.do?query=Tfam	0	0	0
Fosl1	-0.84037	FALSE	http://www.informatics.jax.org/searchtool/Search.do?query=Fosl1	0	0	0
Prkrip1	-0.84045	FALSE	http://www.informatics.jax.org/searchtool/Search.do?query=Prkrip1	0	0	0
Ppp2ca	-0.84108	FALSE	http://www.informatics.jax.org/searchtool/Search.do?query=Ppp2ca	0	0	0
Pgam1	-0.84113	FALSE	http://www.informatics.jax.org/searchtool/Search.do?query=Pgam1	0	0	0
Lrrfip2	-0.84141	FALSE	http://www.informatics.jax.org/searchtool/Search.do?query=Lrrfip2	0	0	0
C1qtnf7	-0.84184	FALSE	http://www.informatics.jax.org/searchtool/Search.do?query=C1qtnf7	0	0	0
Tars	-0.84213	FALSE	http://www.informatics.jax.org/searchtool/Search.do?query=Tars	0	0	0
Pfdn2	-0.84228	FALSE	http://www.informatics.jax.org/searchtool/Search.do?query=Pfdn2	0	0	0
5830484A20Rik	-0.84248	FALSE	http://www.informatics.jax.org/searchtool/Search.do?query=5830484A20Rik	0	0	0
Cdr2l	-0.84259	FALSE	http://www.informatics.jax.org/searchtool/Search.do?query=Cdr2l	0	0	1
Prkar1a	-0.84269	FALSE	http://www.informatics.jax.org/searchtool/Search.do?query=Prkar1a	0	0	0
Scnm1	-0.84298	FALSE	http://www.informatics.jax.org/searchtool/Search.do?query=Scnm1	0	0	0
Tbpl1	-0.84351	FALSE	http://www.informatics.jax.org/searchtool/Search.do?query=Tbpl1	0	1	0
Ubl5	-0.84376	FALSE	http://www.informatics.jax.org/searchtool/Search.do?query=Ubl5	0	0	0
Elovl2	-0.84444	FALSE	http://www.informatics.jax.org/searchtool/Search.do?query=Elovl2	1	0	0
Rpl11	-0.84492	FALSE	http://www.informatics.jax.org/searchtool/Search.do?query=Rpl11	0	0	0
C1qdc2	-0.8451	FALSE	http://www.informatics.jax.org/searchtool/Search.do?query=C1qdc2	0	1	0
Tmem115	-0.84524	FALSE	http://www.informatics.jax.org/searchtool/Search.do?query=Tmem115	1	0	0
Pcyox1	-0.84561	FALSE	http://www.informatics.jax.org/searchtool/Search.do?query=Pcyox1	0	0	0
A630047E20Rik	-0.84595	FALSE	http://www.informatics.jax.org/searchtool/Search.do?query=A630047E20Rik	0	0	0
Wnt3a	-0.84622	FALSE	http://www.informatics.jax.org/searchtool/Search.do?query=Wnt3a	0	0	0
Slc25a20	-0.84623	FALSE	http://www.informatics.jax.org/searchtool/Search.do?query=Slc25a20	1	0	0
Cacna1a	-0.84639	FALSE	http://www.informatics.jax.org/searchtool/Search.do?query=Cacna1a	0	1	0
Qk	-0.84644	FALSE	http://www.informatics.jax.org/searchtool/Search.do?query=Qk	1	0	1
Idh3b	-0.84646	FALSE	http://www.informatics.jax.org/searchtool/Search.do?query=Idh3b	1	0	0
BC027057	-0.84647	FALSE	http://www.informatics.jax.org/searchtool/Search.do?query=BC027057	0	0	0
Pltp	-0.84648	FALSE	http://www.informatics.jax.org/searchtool/Search.do?query=Pltp	0	0	0
Gata3	-0.84664	FALSE	http://www.informatics.jax.org/searchtool/Search.do?query=Gata3	0	0	0
Adcyap1r1	-0.84666	FALSE	http://www.informatics.jax.org/searchtool/Search.do?query=Adcyap1r1	1	0	0
F630111L10Rik	-0.84694	FALSE	http://www.informatics.jax.org/searchtool/Search.do?query=F630111L10Rik	0	0	0
Bcat1	-0.84831	FALSE	http://www.informatics.jax.org/searchtool/Search.do?query=Bcat1	0	0	1
Hprt1	-0.84872	FALSE	http://www.informatics.jax.org/searchtool/Search.do?query=Hprt1	0	0	0
Snx14	-0.8488	FALSE	http://www.informatics.jax.org/searchtool/Search.do?query=Snx14	0	0	0
Id3	-0.84896	FALSE	http://www.informatics.jax.org/searchtool/Search.do?query=Id3	1	0	0
Nme1	-0.84909	FALSE	http://www.informatics.jax.org/searchtool/Search.do?query=Nme1	0	0	0
Rps14	-0.84972	FALSE	http://www.informatics.jax.org/searchtool/Search.do?query=Rps14	0	0	0
Gfm2	-0.84977	FALSE	http://www.informatics.jax.org/searchtool/Search.do?query=Gfm2	0	0	0
Tspyl3	-0.85012	FALSE	http://www.informatics.jax.org/searchtool/Search.do?query=Tspyl3	0	1	0
Map2k4	-0.85054	FALSE	http://www.informatics.jax.org/searchtool/Search.do?query=Map2k4	0	1	0
Hspa2	-0.85149	FALSE	http://www.informatics.jax.org/searchtool/Search.do?query=Hspa2	1	0	0
Solh	-0.85189	FALSE	http://www.informatics.jax.org/searchtool/Search.do?query=Solh	0	0	0
Coro2b	-0.85192	FALSE	http://www.informatics.jax.org/searchtool/Search.do?query=Coro2b	0	0	0
Taok1	-0.852	FALSE	http://www.informatics.jax.org/searchtool/Search.do?query=Taok1	0	0	0
3010003L10Rik	-0.85209	FALSE	http://www.informatics.jax.org/searchtool/Search.do?query=3010003L10Rik	0	0	0
P4hb	-0.85259	FALSE	http://www.informatics.jax.org/searchtool/Search.do?query=P4hb	0	0	0
Arpc4	-0.85292	FALSE	http://www.informatics.jax.org/searchtool/Search.do?query=Arpc4	0	0	0
Lrrc41	-0.85305	FALSE	http://www.informatics.jax.org/searchtool/Search.do?query=Lrrc41	0	0	0
Txndc9	-0.85355	FALSE	http://www.informatics.jax.org/searchtool/Search.do?query=Txndc9	1	0	0
3110026E04Rik*	-0.85375	FALSE	http://www.informatics.jax.org/searchtool/Search.do?query=3110026E04Rik*	0	0	0
Cab39	-0.85403	FALSE	http://www.informatics.jax.org/searchtool/Search.do?query=Cab39	0	0	0
2900024C23Rik	-0.85428	FALSE	http://www.informatics.jax.org/searchtool/Search.do?query=2900024C23Rik	0	0	0
Cuedc2	-0.85522	FALSE	http://www.informatics.jax.org/searchtool/Search.do?query=Cuedc2	0	0	0
Slc16a1	-0.85546	FALSE	http://www.informatics.jax.org/searchtool/Search.do?query=Slc16a1	0	0	0
Fus	-0.85561	FALSE	http://www.informatics.jax.org/searchtool/Search.do?query=Fus	0	0	0
Cnot10	-0.85588	FALSE	http://www.informatics.jax.org/searchtool/Search.do?query=Cnot10	1	0	0
Slitrk5	-0.85592	FALSE	http://www.informatics.jax.org/searchtool/Search.do?query=Slitrk5	0	0	0
Tyki	-0.85625	FALSE	http://www.informatics.jax.org/searchtool/Search.do?query=Tyki	0	0	0
Myh11	-0.85693	FALSE	http://www.informatics.jax.org/searchtool/Search.do?query=Myh11	1	0	0
Fbxo18	-0.85767	FALSE	http://www.informatics.jax.org/searchtool/Search.do?query=Fbxo18	0	0	0
Sparcl1	-0.85805	FALSE	http://www.informatics.jax.org/searchtool/Search.do?query=Sparcl1	1	0	0
Csn1s1	-0.85848	FALSE	http://www.informatics.jax.org/searchtool/Search.do?query=Csn1s1	0	0	0
2510006D16Rik	-0.85858	FALSE	http://www.informatics.jax.org/searchtool/Search.do?query=2510006D16Rik	0	0	1
Sec63	-0.85894	FALSE	http://www.informatics.jax.org/searchtool/Search.do?query=Sec63	1	0	0
1200007B05Rik	-0.85929	FALSE	http://www.informatics.jax.org/searchtool/Search.do?query=1200007B05Rik	0	0	0
Sdha	-0.85966	FALSE	http://www.informatics.jax.org/searchtool/Search.do?query=Sdha	1	0	0
Trim2	-0.86024	FALSE	http://www.informatics.jax.org/searchtool/Search.do?query=Trim2	0	0	0
Rpusd1	-0.86057	FALSE	http://www.informatics.jax.org/searchtool/Search.do?query=Rpusd1	0	0	0
LOC432670	-0.8607	FALSE	http://www.informatics.jax.org/searchtool/Search.do?query=LOC432670	0	0	0
2900010J23Rik	-0.86076	FALSE	http://www.informatics.jax.org/searchtool/Search.do?query=2900010J23Rik	0	0	0
6330553B08Rik*	-0.86099	FALSE	http://www.informatics.jax.org/searchtool/Search.do?query=6330553B08Rik*	0	0	0
Vasp	-0.86135	FALSE	http://www.informatics.jax.org/searchtool/Search.do?query=Vasp	0	0	0
Ccdc91	-0.86175	FALSE	http://www.informatics.jax.org/searchtool/Search.do?query=Ccdc91	0	0	0
Rbm21	-0.86204	FALSE	http://www.informatics.jax.org/searchtool/Search.do?query=Rbm21	0	0	0
Amfr	-0.86222	FALSE	http://www.informatics.jax.org/searchtool/Search.do?query=Amfr	1	0	0
Ddx39	-0.86263	FALSE	http://www.informatics.jax.org/searchtool/Search.do?query=Ddx39	0	0	0
1810048P08Rik	-0.8628	FALSE	http://www.informatics.jax.org/searchtool/Search.do?query=1810048P08Rik	1	0	0
C130039O16Rik	-0.86293	FALSE	http://www.informatics.jax.org/searchtool/Search.do?query=C130039O16Rik	0	0	0
9630044O09Rik	-0.86345	FALSE	http://www.informatics.jax.org/searchtool/Search.do?query=9630044O09Rik	0	0	1
Pes1	-0.86345	FALSE	http://www.informatics.jax.org/searchtool/Search.do?query=Pes1	0	0	1
Kcnc2	-0.86353	FALSE	http://www.informatics.jax.org/searchtool/Search.do?query=Kcnc2	0	1	0
Syt14	-0.8637	FALSE	http://www.informatics.jax.org/searchtool/Search.do?query=Syt14	0	0	0
Bxdc1	-0.86409	FALSE	http://www.informatics.jax.org/searchtool/Search.do?query=Bxdc1	0	0	0
5730596K20Rik	-0.86441	FALSE	http://www.informatics.jax.org/searchtool/Search.do?query=5730596K20Rik	0	0	0
Mrps31	-0.86442	FALSE	http://www.informatics.jax.org/searchtool/Search.do?query=Mrps31	0	0	0
Mdh1	-0.86453	FALSE	http://www.informatics.jax.org/searchtool/Search.do?query=Mdh1	0	0	0
Ubap2l	-0.86479	FALSE	http://www.informatics.jax.org/searchtool/Search.do?query=Ubap2l	0	0	0
C630002N23Rik	-0.86498	FALSE	http://www.informatics.jax.org/searchtool/Search.do?query=C630002N23Rik	0	0	0
Ostm1	-0.86507	FALSE	http://www.informatics.jax.org/searchtool/Search.do?query=Ostm1	0	0	1
B230215H11Rik*	-0.86515	FALSE	http://www.informatics.jax.org/searchtool/Search.do?query=B230215H11Rik*	0	0	0
Tnfrsf21	-0.86589	FALSE	http://www.informatics.jax.org/searchtool/Search.do?query=Tnfrsf21	0	0	1
Pnpla3	-0.86592	FALSE	http://www.informatics.jax.org/searchtool/Search.do?query=Pnpla3	0	0	0
Rsnl2	-0.86676	FALSE	http://www.informatics.jax.org/searchtool/Search.do?query=Rsnl2	1	0	0
Rhobtb2	-0.86717	FALSE	http://www.informatics.jax.org/searchtool/Search.do?query=Rhobtb2	1	0	0
Trim3	-0.86743	FALSE	http://www.informatics.jax.org/searchtool/Search.do?query=Trim3	0	1	0
Glul	-0.86824	FALSE	http://www.informatics.jax.org/searchtool/Search.do?query=Glul	1	0	0
Picalm	-0.86892	FALSE	http://www.informatics.jax.org/searchtool/Search.do?query=Picalm	0	0	1
Paf1	-0.86911	FALSE	http://www.informatics.jax.org/searchtool/Search.do?query=Paf1	0	0	1
Atp1b1	-0.86945	FALSE	http://www.informatics.jax.org/searchtool/Search.do?query=Atp1b1	0	0	0
B230354K17Rik	-0.86971	FALSE	http://www.informatics.jax.org/searchtool/Search.do?query=B230354K17Rik	1	0	0
4930455C21Rik	-0.86984	FALSE	http://www.informatics.jax.org/searchtool/Search.do?query=4930455C21Rik	0	0	0
Cyp27a1	-0.87137	FALSE	http://www.informatics.jax.org/searchtool/Search.do?query=Cyp27a1	0	0	1
Acad11	-0.87151	FALSE	http://www.informatics.jax.org/searchtool/Search.do?query=Acad11	1	0	0
Ppm1b	-0.87155	FALSE	http://www.informatics.jax.org/searchtool/Search.do?query=Ppm1b	1	0	0
Pycr1	-0.87248	FALSE	http://www.informatics.jax.org/searchtool/Search.do?query=Pycr1	0	0	1
Catsper4	-0.8726	FALSE	http://www.informatics.jax.org/searchtool/Search.do?query=Catsper4	0	0	0
Nap1l4	-0.87266	FALSE	http://www.informatics.jax.org/searchtool/Search.do?query=Nap1l4	0	0	0
Usp24	-0.8727	FALSE	http://www.informatics.jax.org/searchtool/Search.do?query=Usp24	1	0	0
Lce5a	-0.87303	FALSE	http://www.informatics.jax.org/searchtool/Search.do?query=Lce5a	0	0	0
Kars	-0.87334	FALSE	http://www.informatics.jax.org/searchtool/Search.do?query=Kars	0	0	0
Map3k9	-0.87335	FALSE	http://www.informatics.jax.org/searchtool/Search.do?query=Map3k9	0	1	0
Tef	-0.87339	FALSE	http://www.informatics.jax.org/searchtool/Search.do?query=Tef	1	0	0
H2-T3	-0.87343	FALSE	http://www.informatics.jax.org/searchtool/Search.do?query=H2-T3	0	0	0
Lrrc8c	-0.8738	FALSE	http://www.informatics.jax.org/searchtool/Search.do?query=Lrrc8c	0	0	0
Tmed8	-0.87392	FALSE	http://www.informatics.jax.org/searchtool/Search.do?query=Tmed8	0	1	0
Glt25d1	-0.87432	FALSE	http://www.informatics.jax.org/searchtool/Search.do?query=Glt25d1	0	0	0
Sgip1	-0.87505	FALSE	http://www.informatics.jax.org/searchtool/Search.do?query=Sgip1	1	1	0
Ndufc2	-0.8752	FALSE	http://www.informatics.jax.org/searchtool/Search.do?query=Ndufc2	0	0	0
2700055K07Rik	-0.87575	FALSE	http://www.informatics.jax.org/searchtool/Search.do?query=2700055K07Rik	0	0	0
Bcap31	-0.87599	FALSE	http://www.informatics.jax.org/searchtool/Search.do?query=Bcap31	0	0	0
Nsg2	-0.87609	FALSE	http://www.informatics.jax.org/searchtool/Search.do?query=Nsg2	0	1	0
Rad51	-0.87635	FALSE	http://www.informatics.jax.org/searchtool/Search.do?query=Rad51	0	0	0
Mrps36	-0.87691	FALSE	http://www.informatics.jax.org/searchtool/Search.do?query=Mrps36	0	0	0
Tbc1d10b	-0.87698	FALSE	http://www.informatics.jax.org/searchtool/Search.do?query=Tbc1d10b	0	0	1
Ppp2r1a	-0.87796	FALSE	http://www.informatics.jax.org/searchtool/Search.do?query=Ppp2r1a	0	0	0
Rcsd1	-0.87811	FALSE	http://www.informatics.jax.org/searchtool/Search.do?query=Rcsd1	0	0	0
Arl2	-0.87892	FALSE	http://www.informatics.jax.org/searchtool/Search.do?query=Arl2	0	0	1
Abca3	-0.87904	FALSE	http://www.informatics.jax.org/searchtool/Search.do?query=Abca3	0	0	0
4930580J09Rik*	-0.8792	FALSE	http://www.informatics.jax.org/searchtool/Search.do?query=4930580J09Rik*	0	0	0
Scamp3	-0.87932	FALSE	http://www.informatics.jax.org/searchtool/Search.do?query=Scamp3	0	0	0
BC017647	-0.87954	FALSE	http://www.informatics.jax.org/searchtool/Search.do?query=BC017647	0	0	0
Cdc42bpa	-0.87956	FALSE	http://www.informatics.jax.org/searchtool/Search.do?query=Cdc42bpa	0	0	0
BC031853	-0.87957	FALSE	http://www.informatics.jax.org/searchtool/Search.do?query=BC031853	0	0	0
mCG7533.2	-0.87993	FALSE	http://www.informatics.jax.org/searchtool/Search.do?query=mCG7533.2	0	0	0
Eif3s7	-0.88006	FALSE	http://www.informatics.jax.org/searchtool/Search.do?query=Eif3s7	0	0	0
5730410E15Rik	-0.88008	FALSE	http://www.informatics.jax.org/searchtool/Search.do?query=5730410E15Rik	0	0	0
Ard1	-0.88031	FALSE	http://www.informatics.jax.org/searchtool/Search.do?query=Ard1	0	0	1
3100002L24Rik	-0.88176	FALSE	http://www.informatics.jax.org/searchtool/Search.do?query=3100002L24Rik	0	0	0
Gm440	-0.88209	FALSE	http://www.informatics.jax.org/searchtool/Search.do?query=Gm440	0	0	0
LOC381034	-0.88239	FALSE	http://www.informatics.jax.org/searchtool/Search.do?query=LOC381034	0	0	0
1110004E09Rik	-0.88245	FALSE	http://www.informatics.jax.org/searchtool/Search.do?query=1110004E09Rik	0	0	0
Rtn4r	-0.8831	FALSE	http://www.informatics.jax.org/searchtool/Search.do?query=Rtn4r	0	1	0
Prkag2	-0.88317	FALSE	http://www.informatics.jax.org/searchtool/Search.do?query=Prkag2	0	0	0
Gpd1l	-0.88334	FALSE	http://www.informatics.jax.org/searchtool/Search.do?query=Gpd1l	0	0	0
Cyhr1	-0.88346	FALSE	http://www.informatics.jax.org/searchtool/Search.do?query=Cyhr1	0	0	0
Ixl	-0.88381	FALSE	http://www.informatics.jax.org/searchtool/Search.do?query=Ixl	0	0	0
Sppl3	-0.88388	FALSE	http://www.informatics.jax.org/searchtool/Search.do?query=Sppl3	0	1	0
Psmb2	-0.88391	FALSE	http://www.informatics.jax.org/searchtool/Search.do?query=Psmb2	0	0	1
5930437A14Rik	-0.88456	FALSE	http://www.informatics.jax.org/searchtool/Search.do?query=5930437A14Rik	0	0	0
Rars	-0.88498	FALSE	http://www.informatics.jax.org/searchtool/Search.do?query=Rars	0	0	0
Tead2	-0.88509	FALSE	http://www.informatics.jax.org/searchtool/Search.do?query=Tead2	1	0	0
Col1a2	-0.88569	FALSE	http://www.informatics.jax.org/searchtool/Search.do?query=Col1a2	0	0	0
Phf14	-0.88662	FALSE	http://www.informatics.jax.org/searchtool/Search.do?query=Phf14	0	0	0
Ndufa13	-0.88664	FALSE	http://www.informatics.jax.org/searchtool/Search.do?query=Ndufa13	0	0	0
Atp6v1g2	-0.88719	FALSE	http://www.informatics.jax.org/searchtool/Search.do?query=Atp6v1g2	0	1	0
Eef1a1	-0.88774	FALSE	http://www.informatics.jax.org/searchtool/Search.do?query=Eef1a1	0	0	0
Darc	-0.88808	FALSE	http://www.informatics.jax.org/searchtool/Search.do?query=Darc	0	1	0
Plcd3	-0.88809	FALSE	http://www.informatics.jax.org/searchtool/Search.do?query=Plcd3	0	0	0
Guca1b	-0.88894	FALSE	http://www.informatics.jax.org/searchtool/Search.do?query=Guca1b	0	0	0
Setd7	-0.88908	FALSE	http://www.informatics.jax.org/searchtool/Search.do?query=Setd7	0	0	0
Scarb2	-0.88988	FALSE	http://www.informatics.jax.org/searchtool/Search.do?query=Scarb2	0	0	1
Prkab2	-0.89109	FALSE	http://www.informatics.jax.org/searchtool/Search.do?query=Prkab2	0	1	0
4930422I07Rik	-0.89185	FALSE	http://www.informatics.jax.org/searchtool/Search.do?query=4930422I07Rik	0	0	0
4921524J17Rik	-0.892	FALSE	http://www.informatics.jax.org/searchtool/Search.do?query=4921524J17Rik	0	1	0
Crebbp	-0.89204	FALSE	http://www.informatics.jax.org/searchtool/Search.do?query=Crebbp	0	0	0
Pde7b	-0.89244	FALSE	http://www.informatics.jax.org/searchtool/Search.do?query=Pde7b	0	0	0
Slc25a23	-0.89265	FALSE	http://www.informatics.jax.org/searchtool/Search.do?query=Slc25a23	1	0	0
2610029I01Rik	-0.89311	FALSE	http://www.informatics.jax.org/searchtool/Search.do?query=2610029I01Rik	0	0	1
D10Ertd641e	-0.89349	FALSE	http://www.informatics.jax.org/searchtool/Search.do?query=D10Ertd641e	0	0	0
Rpl36	-0.8939	FALSE	http://www.informatics.jax.org/searchtool/Search.do?query=Rpl36	0	0	0
Gstp1	-0.89422	FALSE	http://www.informatics.jax.org/searchtool/Search.do?query=Gstp1	0	0	1
Reln	-0.89464	FALSE	http://www.informatics.jax.org/searchtool/Search.do?query=Reln	0	1	0
LOC270764	-0.89487	FALSE	http://www.informatics.jax.org/searchtool/Search.do?query=LOC270764	0	0	0
Ina	-0.89495	FALSE	http://www.informatics.jax.org/searchtool/Search.do?query=Ina	0	1	0
Pitpnm1	-0.895	FALSE	http://www.informatics.jax.org/searchtool/Search.do?query=Pitpnm1	0	1	0
A730009L09Rik	-0.89539	FALSE	http://www.informatics.jax.org/searchtool/Search.do?query=A730009L09Rik	0	0	0
Igf2bp1	-0.89539	FALSE	http://www.informatics.jax.org/searchtool/Search.do?query=Igf2bp1	0	0	0
Baalc	-0.89553	FALSE	http://www.informatics.jax.org/searchtool/Search.do?query=Baalc	1	0	0
Psmc2	-0.89593	FALSE	http://www.informatics.jax.org/searchtool/Search.do?query=Psmc2	0	0	0
Rpl7	-0.89606	FALSE	http://www.informatics.jax.org/searchtool/Search.do?query=Rpl7	0	0	0
Kctd9	-0.89674	FALSE	http://www.informatics.jax.org/searchtool/Search.do?query=Kctd9	0	0	0
Il4ra	-0.89693	FALSE	http://www.informatics.jax.org/searchtool/Search.do?query=Il4ra	0	0	0
Rgs10	-0.89705	FALSE	http://www.informatics.jax.org/searchtool/Search.do?query=Rgs10	0	1	0
Tinf2	-0.89748	FALSE	http://www.informatics.jax.org/searchtool/Search.do?query=Tinf2	0	0	0
Prkar2b	-0.89799	FALSE	http://www.informatics.jax.org/searchtool/Search.do?query=Prkar2b	0	1	0
Smcr8	-0.89803	FALSE	http://www.informatics.jax.org/searchtool/Search.do?query=Smcr8	0	0	0
Gpr146	-0.89852	FALSE	http://www.informatics.jax.org/searchtool/Search.do?query=Gpr146	1	0	0
LOC435758	-0.89856	FALSE	http://www.informatics.jax.org/searchtool/Search.do?query=LOC435758	0	0	0
8430410A17Rik	-0.89898	FALSE	http://www.informatics.jax.org/searchtool/Search.do?query=8430410A17Rik	0	0	0
Hkr2	-0.89907	FALSE	http://www.informatics.jax.org/searchtool/Search.do?query=Hkr2	0	0	0
AI462438	-0.89935	FALSE	http://www.informatics.jax.org/searchtool/Search.do?query=AI462438	0	0	0
Vdac1	-0.8995	FALSE	http://www.informatics.jax.org/searchtool/Search.do?query=Vdac1	0	0	0
Trex1	-0.89957	FALSE	http://www.informatics.jax.org/searchtool/Search.do?query=Trex1	0	0	0
Setd3	-0.89969	FALSE	http://www.informatics.jax.org/searchtool/Search.do?query=Setd3	0	0	0
Pnpla7	-0.90022	FALSE	http://www.informatics.jax.org/searchtool/Search.do?query=Pnpla7	1	0	0
Mdga1	-0.90063	FALSE	http://www.informatics.jax.org/searchtool/Search.do?query=Mdga1	0	0	0
1810073G14Rik	-0.9008	FALSE	http://www.informatics.jax.org/searchtool/Search.do?query=1810073G14Rik	0	0	0
Serinc3	-0.90141	FALSE	http://www.informatics.jax.org/searchtool/Search.do?query=Serinc3	0	0	0
Tmem127	-0.90154	FALSE	http://www.informatics.jax.org/searchtool/Search.do?query=Tmem127	0	0	0
Fev	-0.90219	FALSE	http://www.informatics.jax.org/searchtool/Search.do?query=Fev	0	0	0
Fndc3b	-0.90221	FALSE	http://www.informatics.jax.org/searchtool/Search.do?query=Fndc3b	1	0	0
Ssrp1	-0.9031	FALSE	http://www.informatics.jax.org/searchtool/Search.do?query=Ssrp1	0	0	0
Hnrpk	-0.90313	FALSE	http://www.informatics.jax.org/searchtool/Search.do?query=Hnrpk	0	0	0
Mat2a	-0.90399	FALSE	http://www.informatics.jax.org/searchtool/Search.do?query=Mat2a	1	1	0
Loxl3	-0.90405	FALSE	http://www.informatics.jax.org/searchtool/Search.do?query=Loxl3	1	0	0
Trafd1	-0.90406	FALSE	http://www.informatics.jax.org/searchtool/Search.do?query=Trafd1	0	1	0
1500009M05Rik	-0.90422	FALSE	http://www.informatics.jax.org/searchtool/Search.do?query=1500009M05Rik	0	0	0
Cbx8	-0.90454	FALSE	http://www.informatics.jax.org/searchtool/Search.do?query=Cbx8	0	0	0
Csnk2a1	-0.90456	FALSE	http://www.informatics.jax.org/searchtool/Search.do?query=Csnk2a1	0	0	1
Strn	-0.90496	FALSE	http://www.informatics.jax.org/searchtool/Search.do?query=Strn	0	0	1
Efhd2	-0.90506	FALSE	http://www.informatics.jax.org/searchtool/Search.do?query=Efhd2	1	0	0
BC016495	-0.90508	FALSE	http://www.informatics.jax.org/searchtool/Search.do?query=BC016495	0	0	0
Birc6	-0.9059	FALSE	http://www.informatics.jax.org/searchtool/Search.do?query=Birc6	0	0	0
Eif3s3	-0.90609	FALSE	http://www.informatics.jax.org/searchtool/Search.do?query=Eif3s3	0	0	0
Snrpn	-0.90614	FALSE	http://www.informatics.jax.org/searchtool/Search.do?query=Snrpn	0	1	0
Caskin2	-0.90738	FALSE	http://www.informatics.jax.org/searchtool/Search.do?query=Caskin2	0	0	1
Rac1	-0.90755	FALSE	http://www.informatics.jax.org/searchtool/Search.do?query=Rac1	0	0	1
Aqp3	-0.90759	FALSE	http://www.informatics.jax.org/searchtool/Search.do?query=Aqp3	0	0	0
Gprc5b	-0.9077	FALSE	http://www.informatics.jax.org/searchtool/Search.do?query=Gprc5b	1	0	0
Ap1g1	-0.90823	FALSE	http://www.informatics.jax.org/searchtool/Search.do?query=Ap1g1	0	1	0
Emd	-0.90886	FALSE	http://www.informatics.jax.org/searchtool/Search.do?query=Emd	0	0	0
Pcmtd1	-0.90898	FALSE	http://www.informatics.jax.org/searchtool/Search.do?query=Pcmtd1	1	0	0
Cxx1a	-0.90901	FALSE	http://www.informatics.jax.org/searchtool/Search.do?query=Cxx1a	0	0	0
Atn1	-0.90953	FALSE	http://www.informatics.jax.org/searchtool/Search.do?query=Atn1	0	0	0
Uqcrfs1	-0.90966	FALSE	http://www.informatics.jax.org/searchtool/Search.do?query=Uqcrfs1	0	0	0
Ubl7	-0.90972	FALSE	http://www.informatics.jax.org/searchtool/Search.do?query=Ubl7	0	0	0
Eif4g1	-0.9104	FALSE	http://www.informatics.jax.org/searchtool/Search.do?query=Eif4g1	0	0	0
Dnajc15	-0.91062	FALSE	http://www.informatics.jax.org/searchtool/Search.do?query=Dnajc15	0	0	0
Narf	-0.91075	FALSE	http://www.informatics.jax.org/searchtool/Search.do?query=Narf	0	0	1
2010107G23Rik	-0.91077	FALSE	http://www.informatics.jax.org/searchtool/Search.do?query=2010107G23Rik	0	1	0
Actb	-0.91107	FALSE	http://www.informatics.jax.org/searchtool/Search.do?query=Actb	1	0	0
Nudt10	-0.9111	FALSE	http://www.informatics.jax.org/searchtool/Search.do?query=Nudt10	0	0	0
Prkar1b	-0.9113	FALSE	http://www.informatics.jax.org/searchtool/Search.do?query=Prkar1b	0	1	0
B3galt1	-0.91216	FALSE	http://www.informatics.jax.org/searchtool/Search.do?query=B3galt1	1	0	0
Pdia3	-0.91225	FALSE	http://www.informatics.jax.org/searchtool/Search.do?query=Pdia3	0	0	0
Dgki	-0.91269	FALSE	http://www.informatics.jax.org/searchtool/Search.do?query=Dgki	0	0	0
Opn1sw	-0.91318	FALSE	http://www.informatics.jax.org/searchtool/Search.do?query=Opn1sw	0	0	0
Myl6	-0.91324	FALSE	http://www.informatics.jax.org/searchtool/Search.do?query=Myl6	0	0	0
Scd2	-0.9135	FALSE	http://www.informatics.jax.org/searchtool/Search.do?query=Scd2	0	0	0
Lrp11	-0.91385	FALSE	http://www.informatics.jax.org/searchtool/Search.do?query=Lrp11	0	1	0
Gclc	-0.91407	FALSE	http://www.informatics.jax.org/searchtool/Search.do?query=Gclc	0	0	1
Glipr1l2	-0.91411	FALSE	http://www.informatics.jax.org/searchtool/Search.do?query=Glipr1l2	0	0	0
Grit	-0.9142	FALSE	http://www.informatics.jax.org/searchtool/Search.do?query=Grit	0	0	0
Dnajb14	-0.91424	FALSE	http://www.informatics.jax.org/searchtool/Search.do?query=Dnajb14	0	0	0
Mat2b	-0.91431	FALSE	http://www.informatics.jax.org/searchtool/Search.do?query=Mat2b	0	0	0
Tyro3	-0.91432	FALSE	http://www.informatics.jax.org/searchtool/Search.do?query=Tyro3	0	0	1
Pqlc1	-0.91435	FALSE	http://www.informatics.jax.org/searchtool/Search.do?query=Pqlc1	0	1	0
Banf1	-0.91439	FALSE	http://www.informatics.jax.org/searchtool/Search.do?query=Banf1	0	0	0
Igsf3	-0.9144	FALSE	http://www.informatics.jax.org/searchtool/Search.do?query=Igsf3	0	0	0
Cbx3	-0.91448	FALSE	http://www.informatics.jax.org/searchtool/Search.do?query=Cbx3	0	0	0
Clstn1	-0.91478	FALSE	http://www.informatics.jax.org/searchtool/Search.do?query=Clstn1	0	1	0
Cugbp2	-0.91532	FALSE	http://www.informatics.jax.org/searchtool/Search.do?query=Cugbp2	1	1	0
2610034B18Rik	-0.91533	FALSE	http://www.informatics.jax.org/searchtool/Search.do?query=2610034B18Rik	1	0	0
Map6d1	-0.91536	FALSE	http://www.informatics.jax.org/searchtool/Search.do?query=Map6d1	0	0	1
Atp6v1d	-0.91573	FALSE	http://www.informatics.jax.org/searchtool/Search.do?query=Atp6v1d	0	1	0
Capns1	-0.91606	FALSE	http://www.informatics.jax.org/searchtool/Search.do?query=Capns1	0	0	0
Chchd5	-0.91647	FALSE	http://www.informatics.jax.org/searchtool/Search.do?query=Chchd5	0	0	0
2900097C17Rik	-0.91647	FALSE	http://www.informatics.jax.org/searchtool/Search.do?query=2900097C17Rik	0	0	0
Dnaja4	-0.9166	FALSE	http://www.informatics.jax.org/searchtool/Search.do?query=Dnaja4	0	0	1
F730209L11Rik*	-0.91673	FALSE	http://www.informatics.jax.org/searchtool/Search.do?query=F730209L11Rik*	0	0	0
LOC433089	-0.91684	FALSE	http://www.informatics.jax.org/searchtool/Search.do?query=LOC433089	0	0	0
Atp5b	-0.91694	FALSE	http://www.informatics.jax.org/searchtool/Search.do?query=Atp5b	0	0	0
Qdpr	-0.91709	FALSE	http://www.informatics.jax.org/searchtool/Search.do?query=Qdpr	0	0	1
Gpr162	-0.91734	FALSE	http://www.informatics.jax.org/searchtool/Search.do?query=Gpr162	0	0	0
Ranbp9	-0.91756	FALSE	http://www.informatics.jax.org/searchtool/Search.do?query=Ranbp9	0	0	0
mCG132591	-0.91763	FALSE	http://www.informatics.jax.org/searchtool/Search.do?query=mCG132591	0	0	0
Cdk5rap2	-0.91827	FALSE	http://www.informatics.jax.org/searchtool/Search.do?query=Cdk5rap2	1	0	0
Vgll4	-0.91859	FALSE	http://www.informatics.jax.org/searchtool/Search.do?query=Vgll4	1	0	0
Titf1	-0.91867	FALSE	http://www.informatics.jax.org/searchtool/Search.do?query=Titf1	0	0	0
Kifc5a	-0.91912	FALSE	http://www.informatics.jax.org/searchtool/Search.do?query=Kifc5a	0	0	0
Chchd2	-0.91952	FALSE	http://www.informatics.jax.org/searchtool/Search.do?query=Chchd2	1	0	0
2810039F03Rik	-0.91959	FALSE	http://www.informatics.jax.org/searchtool/Search.do?query=2810039F03Rik	0	0	0
Fez1	-0.91969	FALSE	http://www.informatics.jax.org/searchtool/Search.do?query=Fez1	0	0	1
Obfc2b	-0.92019	FALSE	http://www.informatics.jax.org/searchtool/Search.do?query=Obfc2b	0	0	0
2610024E20Rik	-0.92141	FALSE	http://www.informatics.jax.org/searchtool/Search.do?query=2610024E20Rik	0	0	0
0610008A24Rik*	-0.92163	FALSE	http://www.informatics.jax.org/searchtool/Search.do?query=0610008A24Rik*	0	0	0
TC1552471	-0.92208	FALSE	http://www.informatics.jax.org/searchtool/Search.do?query=TC1552471	0	0	0
Ap1s1	-0.92238	FALSE	http://www.informatics.jax.org/searchtool/Search.do?query=Ap1s1	0	0	0
2310007D09Rik	-0.92256	FALSE	http://www.informatics.jax.org/searchtool/Search.do?query=2310007D09Rik	0	0	0
Saps2	-0.9228	FALSE	http://www.informatics.jax.org/searchtool/Search.do?query=Saps2	0	0	0
3100004P22Rik	-0.92294	FALSE	http://www.informatics.jax.org/searchtool/Search.do?query=3100004P22Rik	0	0	0
Siah1b	-0.92343	FALSE	http://www.informatics.jax.org/searchtool/Search.do?query=Siah1b	0	0	0
Car4	-0.92349	FALSE	http://www.informatics.jax.org/searchtool/Search.do?query=Car4	0	1	0
Stambp	-0.92374	FALSE	http://www.informatics.jax.org/searchtool/Search.do?query=Stambp	0	0	1
Bbc3	-0.92392	FALSE	http://www.informatics.jax.org/searchtool/Search.do?query=Bbc3	0	0	0
Tspan3	-0.92457	FALSE	http://www.informatics.jax.org/searchtool/Search.do?query=Tspan3	0	0	0
5330431N19Rik	-0.92467	FALSE	http://www.informatics.jax.org/searchtool/Search.do?query=5330431N19Rik	0	0	0
Ddc8	-0.92469	FALSE	http://www.informatics.jax.org/searchtool/Search.do?query=Ddc8	0	0	0
Reep1	-0.92503	FALSE	http://www.informatics.jax.org/searchtool/Search.do?query=Reep1	0	1	0
Pde7a	-0.92505	FALSE	http://www.informatics.jax.org/searchtool/Search.do?query=Pde7a	0	0	1
A930038B10Rik	-0.92523	FALSE	http://www.informatics.jax.org/searchtool/Search.do?query=A930038B10Rik	0	0	0
Slc16a13	-0.92536	FALSE	http://www.informatics.jax.org/searchtool/Search.do?query=Slc16a13	0	0	1
Kbtbd2	-0.92544	FALSE	http://www.informatics.jax.org/searchtool/Search.do?query=Kbtbd2	0	0	0
Gm414	-0.9262	FALSE	http://www.informatics.jax.org/searchtool/Search.do?query=Gm414	0	0	0
Cdc16	-0.9263	FALSE	http://www.informatics.jax.org/searchtool/Search.do?query=Cdc16	0	0	0
Prss8	-0.92645	FALSE	http://www.informatics.jax.org/searchtool/Search.do?query=Prss8	0	0	0
Mrpl20	-0.92665	FALSE	http://www.informatics.jax.org/searchtool/Search.do?query=Mrpl20	0	0	1
Dnajc11	-0.92722	FALSE	http://www.informatics.jax.org/searchtool/Search.do?query=Dnajc11	0	0	1
Zc3h5	-0.92764	FALSE	http://www.informatics.jax.org/searchtool/Search.do?query=Zc3h5	0	0	0
Acbd6	-0.92844	FALSE	http://www.informatics.jax.org/searchtool/Search.do?query=Acbd6	0	0	0
Sned1	-0.92896	FALSE	http://www.informatics.jax.org/searchtool/Search.do?query=Sned1	1	0	0
Dtwd1	-0.92902	FALSE	http://www.informatics.jax.org/searchtool/Search.do?query=Dtwd1	0	0	0
Cend1	-0.92911	FALSE	http://www.informatics.jax.org/searchtool/Search.do?query=Cend1	0	1	0
D5Ertd579e	-0.92942	FALSE	http://www.informatics.jax.org/searchtool/Search.do?query=D5Ertd579e	0	0	0
Chd4	-0.9296	FALSE	http://www.informatics.jax.org/searchtool/Search.do?query=Chd4	0	0	1
Mttp	-0.92962	FALSE	http://www.informatics.jax.org/searchtool/Search.do?query=Mttp	0	0	0
Pigc	-0.93026	FALSE	http://www.informatics.jax.org/searchtool/Search.do?query=Pigc	0	0	1
Thy1	-0.9307	FALSE	http://www.informatics.jax.org/searchtool/Search.do?query=Thy1	0	1	0
Tnfrsf26	-0.93077	FALSE	http://www.informatics.jax.org/searchtool/Search.do?query=Tnfrsf26	0	0	0
Trim16	-0.931	FALSE	http://www.informatics.jax.org/searchtool/Search.do?query=Trim16	0	0	0
Fbxo34	-0.93106	FALSE	http://www.informatics.jax.org/searchtool/Search.do?query=Fbxo34	0	0	0
Hoxc12	-0.93157	FALSE	http://www.informatics.jax.org/searchtool/Search.do?query=Hoxc12	0	0	0
Cd276	-0.93204	FALSE	http://www.informatics.jax.org/searchtool/Search.do?query=Cd276	0	0	0
D12Ertd553e	-0.93218	FALSE	http://www.informatics.jax.org/searchtool/Search.do?query=D12Ertd553e	0	1	0
Hdhd2	-0.93239	FALSE	http://www.informatics.jax.org/searchtool/Search.do?query=Hdhd2	1	0	0
H3f3a	-0.93315	FALSE	http://www.informatics.jax.org/searchtool/Search.do?query=H3f3a	0	0	1
Edf1	-0.93367	FALSE	http://www.informatics.jax.org/searchtool/Search.do?query=Edf1	0	0	0
Trpc4ap	-0.93378	FALSE	http://www.informatics.jax.org/searchtool/Search.do?query=Trpc4ap	0	0	0
Atp6v1e1	-0.93397	FALSE	http://www.informatics.jax.org/searchtool/Search.do?query=Atp6v1e1	0	0	0
Trim62	-0.93407	FALSE	http://www.informatics.jax.org/searchtool/Search.do?query=Trim62	0	0	0
Slc5a11	-0.93439	FALSE	http://www.informatics.jax.org/searchtool/Search.do?query=Slc5a11	0	0	0
Tesc	-0.93441	FALSE	http://www.informatics.jax.org/searchtool/Search.do?query=Tesc	0	1	0
Tpp1	-0.9346	FALSE	http://www.informatics.jax.org/searchtool/Search.do?query=Tpp1	1	0	0
Ndufs2	-0.93466	FALSE	http://www.informatics.jax.org/searchtool/Search.do?query=Ndufs2	0	0	0
Cd6	-0.93567	FALSE	http://www.informatics.jax.org/searchtool/Search.do?query=Cd6	0	0	0
Vps28	-0.93615	FALSE	http://www.informatics.jax.org/searchtool/Search.do?query=Vps28	0	0	0
LOC432980	-0.93619	FALSE	http://www.informatics.jax.org/searchtool/Search.do?query=LOC432980	0	0	0
March3	-0.93685	FALSE	http://www.informatics.jax.org/searchtool/Search.do?query=March3	0	0	0
6430503K07Rik*	-0.93734	FALSE	http://www.informatics.jax.org/searchtool/Search.do?query=6430503K07Rik*	0	0	0
Cbr1	-0.93758	FALSE	http://www.informatics.jax.org/searchtool/Search.do?query=Cbr1	0	0	0
Pdia6	-0.93764	FALSE	http://www.informatics.jax.org/searchtool/Search.do?query=Pdia6	0	0	0
5330410G16Rik	-0.93788	FALSE	http://www.informatics.jax.org/searchtool/Search.do?query=5330410G16Rik	0	0	0
LOC381529	-0.9383	FALSE	http://www.informatics.jax.org/searchtool/Search.do?query=LOC381529	0	0	0
Lba1	-0.93841	FALSE	http://www.informatics.jax.org/searchtool/Search.do?query=Lba1	0	1	0
1110057K04Rik	-0.93881	FALSE	http://www.informatics.jax.org/searchtool/Search.do?query=1110057K04Rik	0	0	1
Metap2	-0.93885	FALSE	http://www.informatics.jax.org/searchtool/Search.do?query=Metap2	0	0	0
Zdhhc5	-0.93896	FALSE	http://www.informatics.jax.org/searchtool/Search.do?query=Zdhhc5	0	0	0
Cox8a	-0.9391	FALSE	http://www.informatics.jax.org/searchtool/Search.do?query=Cox8a	0	0	0
Kns2	-0.93913	FALSE	http://www.informatics.jax.org/searchtool/Search.do?query=Kns2	0	1	1
Sec23ip	-0.93915	FALSE	http://www.informatics.jax.org/searchtool/Search.do?query=Sec23ip	0	0	0
Sf1	-0.93924	FALSE	http://www.informatics.jax.org/searchtool/Search.do?query=Sf1	0	0	0
Slc33a1	-0.9393	FALSE	http://www.informatics.jax.org/searchtool/Search.do?query=Slc33a1	1	0	0
Ftsj1	-0.93939	FALSE	http://www.informatics.jax.org/searchtool/Search.do?query=Ftsj1	0	0	0
Snx26	-0.93979	FALSE	http://www.informatics.jax.org/searchtool/Search.do?query=Snx26	0	0	0
Prdm16	-0.93991	FALSE	http://www.informatics.jax.org/searchtool/Search.do?query=Prdm16	1	0	0
Immt	-0.94053	FALSE	http://www.informatics.jax.org/searchtool/Search.do?query=Immt	0	0	0
Rpl18a	-0.94058	FALSE	http://www.informatics.jax.org/searchtool/Search.do?query=Rpl18a	0	0	0
Lass4	-0.94061	FALSE	http://www.informatics.jax.org/searchtool/Search.do?query=Lass4	0	1	0
4930470H14Rik	-0.941	FALSE	http://www.informatics.jax.org/searchtool/Search.do?query=4930470H14Rik	0	0	0
2810422O20Rik	-0.94183	FALSE	http://www.informatics.jax.org/searchtool/Search.do?query=2810422O20Rik	0	0	0
Tspan9	-0.94186	FALSE	http://www.informatics.jax.org/searchtool/Search.do?query=Tspan9	0	0	0
Dennd1a	-0.942	FALSE	http://www.informatics.jax.org/searchtool/Search.do?query=Dennd1a	1	0	0
Klc3	-0.94253	FALSE	http://www.informatics.jax.org/searchtool/Search.do?query=Klc3	0	0	0
Mus81	-0.94265	FALSE	http://www.informatics.jax.org/searchtool/Search.do?query=Mus81	0	0	0
Cpne5	-0.94345	FALSE	http://www.informatics.jax.org/searchtool/Search.do?query=Cpne5	0	1	0
Jmjd2a	-0.94355	FALSE	http://www.informatics.jax.org/searchtool/Search.do?query=Jmjd2a	0	0	0
Adamts4	-0.94392	FALSE	http://www.informatics.jax.org/searchtool/Search.do?query=Adamts4	0	0	1
Psmc3ip	-0.94399	FALSE	http://www.informatics.jax.org/searchtool/Search.do?query=Psmc3ip	1	0	0
Ptprn	-0.94402	FALSE	http://www.informatics.jax.org/searchtool/Search.do?query=Ptprn	0	1	0
Gstm1	-0.94436	FALSE	http://www.informatics.jax.org/searchtool/Search.do?query=Gstm1	1	0	0
BC026657	-0.94465	FALSE	http://www.informatics.jax.org/searchtool/Search.do?query=BC026657	0	0	0
Nedd4	-0.945	FALSE	http://www.informatics.jax.org/searchtool/Search.do?query=Nedd4	0	0	0
Hoxa5	-0.94508	FALSE	http://www.informatics.jax.org/searchtool/Search.do?query=Hoxa5	0	0	0
2610044O15Rik	-0.94521	FALSE	http://www.informatics.jax.org/searchtool/Search.do?query=2610044O15Rik	0	1	0
AU022870	-0.94523	FALSE	http://www.informatics.jax.org/searchtool/Search.do?query=AU022870	0	0	0
Tceal8	-0.94546	FALSE	http://www.informatics.jax.org/searchtool/Search.do?query=Tceal8	0	0	0
Tomm20	-0.94558	FALSE	http://www.informatics.jax.org/searchtool/Search.do?query=Tomm20	0	0	1
Cd47	-0.94572	FALSE	http://www.informatics.jax.org/searchtool/Search.do?query=Cd47	0	0	1
Rfx3	-0.94592	FALSE	http://www.informatics.jax.org/searchtool/Search.do?query=Rfx3	0	0	0
Rcor3	-0.94614	FALSE	http://www.informatics.jax.org/searchtool/Search.do?query=Rcor3	0	0	0
Ppp1r8	-0.9473	FALSE	http://www.informatics.jax.org/searchtool/Search.do?query=Ppp1r8	0	0	0
Nrbp	-0.94762	FALSE	http://www.informatics.jax.org/searchtool/Search.do?query=Nrbp	0	0	0
Itgb5	-0.94764	FALSE	http://www.informatics.jax.org/searchtool/Search.do?query=Itgb5	1	0	0
Ocln	-0.94792	FALSE	http://www.informatics.jax.org/searchtool/Search.do?query=Ocln	0	0	0
Sptlc2	-0.94817	FALSE	http://www.informatics.jax.org/searchtool/Search.do?query=Sptlc2	0	0	1
Tnfaip6	-0.94872	FALSE	http://www.informatics.jax.org/searchtool/Search.do?query=Tnfaip6	0	0	1
B230315F11Rik	-0.94922	FALSE	http://www.informatics.jax.org/searchtool/Search.do?query=B230315F11Rik	0	0	0
Ube2v1	-0.94956	FALSE	http://www.informatics.jax.org/searchtool/Search.do?query=Ube2v1	0	0	0
Cops2	-0.94986	FALSE	http://www.informatics.jax.org/searchtool/Search.do?query=Cops2	0	0	1
Aamp	-0.95024	FALSE	http://www.informatics.jax.org/searchtool/Search.do?query=Aamp	0	0	0
Stx5a	-0.95031	FALSE	http://www.informatics.jax.org/searchtool/Search.do?query=Stx5a	0	0	0
A230106M20Rik	-0.95039	FALSE	http://www.informatics.jax.org/searchtool/Search.do?query=A230106M20Rik	0	0	0
Smarca1	-0.95045	FALSE	http://www.informatics.jax.org/searchtool/Search.do?query=Smarca1	0	1	0
Atp5f1	-0.95058	FALSE	http://www.informatics.jax.org/searchtool/Search.do?query=Atp5f1	0	0	0
Rmnd5b	-0.95064	FALSE	http://www.informatics.jax.org/searchtool/Search.do?query=Rmnd5b	0	0	0
Slc9a6	-0.9507	FALSE	http://www.informatics.jax.org/searchtool/Search.do?query=Slc9a6	0	1	0
Eps8l2	-0.95105	FALSE	http://www.informatics.jax.org/searchtool/Search.do?query=Eps8l2	0	0	0
B230312A22Rik	-0.95109	FALSE	http://www.informatics.jax.org/searchtool/Search.do?query=B230312A22Rik	1	0	0
Bag5	-0.952	FALSE	http://www.informatics.jax.org/searchtool/Search.do?query=Bag5	0	0	0
Srrm2	-0.95221	FALSE	http://www.informatics.jax.org/searchtool/Search.do?query=Srrm2	0	0	0
Mm.316210	-0.95292	FALSE	http://www.informatics.jax.org/searchtool/Search.do?query=Mm.316210	0	0	0
Add1	-0.9532	FALSE	http://www.informatics.jax.org/searchtool/Search.do?query=Add1	0	0	1
Camkk2	-0.95389	FALSE	http://www.informatics.jax.org/searchtool/Search.do?query=Camkk2	0	1	0
3110003A22Rik	-0.95397	FALSE	http://www.informatics.jax.org/searchtool/Search.do?query=3110003A22Rik	0	0	0
mCG1039243.1	-0.95419	FALSE	http://www.informatics.jax.org/searchtool/Search.do?query=mCG1039243.1	0	0	0
Pelp1	-0.95428	FALSE	http://www.informatics.jax.org/searchtool/Search.do?query=Pelp1	0	0	0
Ogfrl1	-0.95456	FALSE	http://www.informatics.jax.org/searchtool/Search.do?query=Ogfrl1	0	1	0
Snrk	-0.95471	FALSE	http://www.informatics.jax.org/searchtool/Search.do?query=Snrk	1	0	0
1700106N22Rik	-0.95525	FALSE	http://www.informatics.jax.org/searchtool/Search.do?query=1700106N22Rik	0	0	0
2610110G12Rik	-0.95557	FALSE	http://www.informatics.jax.org/searchtool/Search.do?query=2610110G12Rik	0	0	0
Serinc1	-0.95562	FALSE	http://www.informatics.jax.org/searchtool/Search.do?query=Serinc1	0	0	0
Hrb	-0.95584	FALSE	http://www.informatics.jax.org/searchtool/Search.do?query=Hrb	0	0	1
Rnd3	-0.95616	FALSE	http://www.informatics.jax.org/searchtool/Search.do?query=Rnd3	0	0	0
LOC544874	-0.95675	FALSE	http://www.informatics.jax.org/searchtool/Search.do?query=LOC544874	0	0	0
2500002L14Rik	-0.95687	FALSE	http://www.informatics.jax.org/searchtool/Search.do?query=2500002L14Rik	0	0	0
Epn2	-0.95693	FALSE	http://www.informatics.jax.org/searchtool/Search.do?query=Epn2	0	0	1
Phlda2	-0.95708	FALSE	http://www.informatics.jax.org/searchtool/Search.do?query=Phlda2	0	0	0
Freq	-0.95718	FALSE	http://www.informatics.jax.org/searchtool/Search.do?query=Freq	0	1	0
Fxn	-0.95722	FALSE	http://www.informatics.jax.org/searchtool/Search.do?query=Fxn	1	0	0
Dpp6	-0.95731	FALSE	http://www.informatics.jax.org/searchtool/Search.do?query=Dpp6	0	1	0
Nat5	-0.95745	FALSE	http://www.informatics.jax.org/searchtool/Search.do?query=Nat5	0	0	0
Col19a1	-0.95746	FALSE	http://www.informatics.jax.org/searchtool/Search.do?query=Col19a1	0	1	0
Chmp7	-0.95749	FALSE	http://www.informatics.jax.org/searchtool/Search.do?query=Chmp7	0	0	0
Cct2	-0.95759	FALSE	http://www.informatics.jax.org/searchtool/Search.do?query=Cct2	0	0	0
Trim32	-0.95829	FALSE	http://www.informatics.jax.org/searchtool/Search.do?query=Trim32	0	1	0
Arl2bp	-0.95863	FALSE	http://www.informatics.jax.org/searchtool/Search.do?query=Arl2bp	0	0	1
Prkaca	-0.95881	FALSE	http://www.informatics.jax.org/searchtool/Search.do?query=Prkaca	0	0	0
Srr	-0.95927	FALSE	http://www.informatics.jax.org/searchtool/Search.do?query=Srr	1	0	0
A930034L06Rik	-0.95927	FALSE	http://www.informatics.jax.org/searchtool/Search.do?query=A930034L06Rik	0	0	0
Ak5	-0.95938	FALSE	http://www.informatics.jax.org/searchtool/Search.do?query=Ak5	0	1	0
Gzmb	-0.95943	FALSE	http://www.informatics.jax.org/searchtool/Search.do?query=Gzmb	0	0	0
Col15a1	-0.95963	FALSE	http://www.informatics.jax.org/searchtool/Search.do?query=Col15a1	0	0	0
Plekha6	-0.95966	FALSE	http://www.informatics.jax.org/searchtool/Search.do?query=Plekha6	0	0	0
Plscr4	-0.95969	FALSE	http://www.informatics.jax.org/searchtool/Search.do?query=Plscr4	0	0	0
Pim1	-0.95979	FALSE	http://www.informatics.jax.org/searchtool/Search.do?query=Pim1	0	0	0
4933403F05Rik	-0.96006	FALSE	http://www.informatics.jax.org/searchtool/Search.do?query=4933403F05Rik	1	0	0
Timm22	-0.96042	FALSE	http://www.informatics.jax.org/searchtool/Search.do?query=Timm22	0	0	0
0610011L14Rik	-0.96046	FALSE	http://www.informatics.jax.org/searchtool/Search.do?query=0610011L14Rik	0	0	0
Gucy1a2	-0.96086	FALSE	http://www.informatics.jax.org/searchtool/Search.do?query=Gucy1a2	0	0	0
5730472N09Rik	-0.96129	FALSE	http://www.informatics.jax.org/searchtool/Search.do?query=5730472N09Rik	0	0	0
Bre	-0.96131	FALSE	http://www.informatics.jax.org/searchtool/Search.do?query=Bre	0	0	0
Clta	-0.96161	FALSE	http://www.informatics.jax.org/searchtool/Search.do?query=Clta	0	0	1
Ndufb10	-0.96174	FALSE	http://www.informatics.jax.org/searchtool/Search.do?query=Ndufb10	0	0	0
LOC545253	-0.96208	FALSE	http://www.informatics.jax.org/searchtool/Search.do?query=LOC545253	0	0	0
Prep	-0.96222	FALSE	http://www.informatics.jax.org/searchtool/Search.do?query=Prep	0	1	0
Dip3b	-0.96275	FALSE	http://www.informatics.jax.org/searchtool/Search.do?query=Dip3b	1	0	0
Tanc1	-0.96312	FALSE	http://www.informatics.jax.org/searchtool/Search.do?query=Tanc1	0	0	0
Tspyl2	-0.96352	FALSE	http://www.informatics.jax.org/searchtool/Search.do?query=Tspyl2	0	0	0
Ick	-0.96353	FALSE	http://www.informatics.jax.org/searchtool/Search.do?query=Ick	0	0	1
Ubqln1	-0.96353	FALSE	http://www.informatics.jax.org/searchtool/Search.do?query=Ubqln1	0	0	1
Fbxo28	-0.96431	FALSE	http://www.informatics.jax.org/searchtool/Search.do?query=Fbxo28	0	0	1
Ogdh	-0.96491	FALSE	http://www.informatics.jax.org/searchtool/Search.do?query=Ogdh	0	0	0
2310005N01Rik	-0.96497	FALSE	http://www.informatics.jax.org/searchtool/Search.do?query=2310005N01Rik	0	0	0
Btf3l4	-0.96547	FALSE	http://www.informatics.jax.org/searchtool/Search.do?query=Btf3l4	0	0	0
Srxn1	-0.96548	FALSE	http://www.informatics.jax.org/searchtool/Search.do?query=Srxn1	0	0	0
Ttll4	-0.96561	FALSE	http://www.informatics.jax.org/searchtool/Search.do?query=Ttll4	0	0	0
BC021438	-0.96572	FALSE	http://www.informatics.jax.org/searchtool/Search.do?query=BC021438	0	0	0
Coq2	-0.96612	FALSE	http://www.informatics.jax.org/searchtool/Search.do?query=Coq2	0	0	1
Atp1a4	-0.96612	FALSE	http://www.informatics.jax.org/searchtool/Search.do?query=Atp1a4	0	0	0
B930006L02Rik	-0.96621	FALSE	http://www.informatics.jax.org/searchtool/Search.do?query=B930006L02Rik	0	0	0
LOC434366	-0.9665	FALSE	http://www.informatics.jax.org/searchtool/Search.do?query=LOC434366	0	0	0
M6pr	-0.96731	FALSE	http://www.informatics.jax.org/searchtool/Search.do?query=M6pr	1	0	1
S100a3	-0.96784	FALSE	http://www.informatics.jax.org/searchtool/Search.do?query=S100a3	0	0	1
Sirt5	-0.96792	FALSE	http://www.informatics.jax.org/searchtool/Search.do?query=Sirt5	0	0	0
Banp	-0.96822	FALSE	http://www.informatics.jax.org/searchtool/Search.do?query=Banp	0	0	0
Stk25	-0.96854	FALSE	http://www.informatics.jax.org/searchtool/Search.do?query=Stk25	0	0	0
Pprc1	-0.96864	FALSE	http://www.informatics.jax.org/searchtool/Search.do?query=Pprc1	0	0	0
D730045B01Rik	-0.96866	FALSE	http://www.informatics.jax.org/searchtool/Search.do?query=D730045B01Rik	0	0	0
Asna1	-0.96892	FALSE	http://www.informatics.jax.org/searchtool/Search.do?query=Asna1	0	0	0
Slc38a2	-0.96906	FALSE	http://www.informatics.jax.org/searchtool/Search.do?query=Slc38a2	0	0	1
TC1499161	-0.96968	FALSE	http://www.informatics.jax.org/searchtool/Search.do?query=TC1499161	0	0	0
Cul4b	-0.96988	FALSE	http://www.informatics.jax.org/searchtool/Search.do?query=Cul4b	0	0	0
Rab3a	-0.97013	FALSE	http://www.informatics.jax.org/searchtool/Search.do?query=Rab3a	0	1	0
H2-Bl	-0.97061	FALSE	http://www.informatics.jax.org/searchtool/Search.do?query=H2-Bl	0	0	0
Snrp70	-0.97072	FALSE	http://www.informatics.jax.org/searchtool/Search.do?query=Snrp70	0	0	0
Lpin1	-0.9709	FALSE	http://www.informatics.jax.org/searchtool/Search.do?query=Lpin1	1	0	0
Hfe	-0.971	FALSE	http://www.informatics.jax.org/searchtool/Search.do?query=Hfe	0	0	0
LOC432416	-0.97135	FALSE	http://www.informatics.jax.org/searchtool/Search.do?query=LOC432416	0	0	0
Gtl2	-0.97144	FALSE	http://www.informatics.jax.org/searchtool/Search.do?query=Gtl2	0	1	0
Eif3s2	-0.97159	FALSE	http://www.informatics.jax.org/searchtool/Search.do?query=Eif3s2	0	0	0
Trmt5	-0.97228	FALSE	http://www.informatics.jax.org/searchtool/Search.do?query=Trmt5	0	0	0
Snx10	-0.97231	FALSE	http://www.informatics.jax.org/searchtool/Search.do?query=Snx10	0	1	0
Fbxo44	-0.9728	FALSE	http://www.informatics.jax.org/searchtool/Search.do?query=Fbxo44	1	0	0
Hif3a	-0.97349	FALSE	http://www.informatics.jax.org/searchtool/Search.do?query=Hif3a	1	0	0
Tollip	-0.97377	FALSE	http://www.informatics.jax.org/searchtool/Search.do?query=Tollip	0	0	0
1700029I01Rik	-0.97422	FALSE	http://www.informatics.jax.org/searchtool/Search.do?query=1700029I01Rik	0	0	0
Atp1a1	-0.97496	FALSE	http://www.informatics.jax.org/searchtool/Search.do?query=Atp1a1	0	0	0
Zfp598	-0.97539	FALSE	http://www.informatics.jax.org/searchtool/Search.do?query=Zfp598	0	0	0
Clstn3	-0.97562	FALSE	http://www.informatics.jax.org/searchtool/Search.do?query=Clstn3	0	1	0
Nrbp2	-0.97563	FALSE	http://www.informatics.jax.org/searchtool/Search.do?query=Nrbp2	0	0	0
Mnd1	-0.97575	FALSE	http://www.informatics.jax.org/searchtool/Search.do?query=Mnd1	0	0	0
Mmachc	-0.97576	FALSE	http://www.informatics.jax.org/searchtool/Search.do?query=Mmachc	1	0	0
Metapl1	-0.97628	FALSE	http://www.informatics.jax.org/searchtool/Search.do?query=Metapl1	0	0	1
4930539E08Rik	-0.97691	FALSE	http://www.informatics.jax.org/searchtool/Search.do?query=4930539E08Rik	0	1	0
Ep400	-0.97709	FALSE	http://www.informatics.jax.org/searchtool/Search.do?query=Ep400	0	0	0
Ndufb5	-0.97733	FALSE	http://www.informatics.jax.org/searchtool/Search.do?query=Ndufb5	0	0	0
9830001H06Rik	-0.97741	FALSE	http://www.informatics.jax.org/searchtool/Search.do?query=9830001H06Rik	0	0	1
Phc2	-0.97758	FALSE	http://www.informatics.jax.org/searchtool/Search.do?query=Phc2	0	0	1
Bdkrb1	-0.97786	FALSE	http://www.informatics.jax.org/searchtool/Search.do?query=Bdkrb1	0	0	0
Mrpl51	-0.97806	FALSE	http://www.informatics.jax.org/searchtool/Search.do?query=Mrpl51	0	0	0
Zcchc8	-0.97818	FALSE	http://www.informatics.jax.org/searchtool/Search.do?query=Zcchc8	0	0	0
Lrrc8a	-0.97827	FALSE	http://www.informatics.jax.org/searchtool/Search.do?query=Lrrc8a	1	0	0
Ptgds	-0.97829	FALSE	http://www.informatics.jax.org/searchtool/Search.do?query=Ptgds	0	0	0
Eif3s10	-0.9783	FALSE	http://www.informatics.jax.org/searchtool/Search.do?query=Eif3s10	0	0	0
Cltc	-0.97837	FALSE	http://www.informatics.jax.org/searchtool/Search.do?query=Cltc	1	0	0
Plekhh3	-0.97841	FALSE	http://www.informatics.jax.org/searchtool/Search.do?query=Plekhh3	0	0	0
F830001M15Rik*	-0.97884	FALSE	http://www.informatics.jax.org/searchtool/Search.do?query=F830001M15Rik*	0	0	0
Ndrg2	-0.97886	FALSE	http://www.informatics.jax.org/searchtool/Search.do?query=Ndrg2	1	0	0
Copg	-0.97926	FALSE	http://www.informatics.jax.org/searchtool/Search.do?query=Copg	0	1	0
Erp29	-0.9793	FALSE	http://www.informatics.jax.org/searchtool/Search.do?query=Erp29	0	0	0
5830477G23Rik	-0.97938	FALSE	http://www.informatics.jax.org/searchtool/Search.do?query=5830477G23Rik	0	0	0
Zfp353	-0.97949	FALSE	http://www.informatics.jax.org/searchtool/Search.do?query=Zfp353	0	0	0
BC021611	-0.97958	FALSE	http://www.informatics.jax.org/searchtool/Search.do?query=BC021611	0	0	0
Smpdl3a	-0.98005	FALSE	http://www.informatics.jax.org/searchtool/Search.do?query=Smpdl3a	1	0	0
Mrps15	-0.98019	FALSE	http://www.informatics.jax.org/searchtool/Search.do?query=Mrps15	0	0	0
Zbtb16	-0.98039	FALSE	http://www.informatics.jax.org/searchtool/Search.do?query=Zbtb16	0	0	0
Zfp36l1	-0.98171	FALSE	http://www.informatics.jax.org/searchtool/Search.do?query=Zfp36l1	1	0	0
Ube2j1	-0.98248	FALSE	http://www.informatics.jax.org/searchtool/Search.do?query=Ube2j1	0	1	1
Tnip1	-0.98259	FALSE	http://www.informatics.jax.org/searchtool/Search.do?query=Tnip1	0	0	0
Pold3	-0.98282	FALSE	http://www.informatics.jax.org/searchtool/Search.do?query=Pold3	0	0	0
Lrrc35	-0.98303	FALSE	http://www.informatics.jax.org/searchtool/Search.do?query=Lrrc35	1	0	0
Rdbp	-0.98313	FALSE	http://www.informatics.jax.org/searchtool/Search.do?query=Rdbp	0	0	0
Als2cr4	-0.98316	FALSE	http://www.informatics.jax.org/searchtool/Search.do?query=Als2cr4	0	0	0
Rhog	-0.98335	FALSE	http://www.informatics.jax.org/searchtool/Search.do?query=Rhog	0	0	1
Zmat5	-0.98341	FALSE	http://www.informatics.jax.org/searchtool/Search.do?query=Zmat5	0	0	0
Trappc2	-0.98351	FALSE	http://www.informatics.jax.org/searchtool/Search.do?query=Trappc2	0	0	0
Cugbp1	-0.98363	FALSE	http://www.informatics.jax.org/searchtool/Search.do?query=Cugbp1	0	1	0
Rln1	-0.98371	FALSE	http://www.informatics.jax.org/searchtool/Search.do?query=Rln1	0	0	0
Jmjd1c	-0.98379	FALSE	http://www.informatics.jax.org/searchtool/Search.do?query=Jmjd1c	0	0	1
2810428I15Rik	-0.98404	FALSE	http://www.informatics.jax.org/searchtool/Search.do?query=2810428I15Rik	0	0	0
Mboat2	-0.98411	FALSE	http://www.informatics.jax.org/searchtool/Search.do?query=Mboat2	1	0	0
Sept4	-0.98415	FALSE	http://www.informatics.jax.org/searchtool/Search.do?query=Sept4	0	0	1
BC038286	-0.98455	FALSE	http://www.informatics.jax.org/searchtool/Search.do?query=BC038286	0	0	0
LOC433762	-0.98518	FALSE	http://www.informatics.jax.org/searchtool/Search.do?query=LOC433762	0	0	0
1520402A15Rik	-0.98532	FALSE	http://www.informatics.jax.org/searchtool/Search.do?query=1520402A15Rik	0	0	0
Osbpl6	-0.98533	FALSE	http://www.informatics.jax.org/searchtool/Search.do?query=Osbpl6	0	1	0
Tubb2a	-0.98541	FALSE	http://www.informatics.jax.org/searchtool/Search.do?query=Tubb2a	0	0	0
Bcl2l2	-0.98549	FALSE	http://www.informatics.jax.org/searchtool/Search.do?query=Bcl2l2	0	0	0
Atp5d	-0.98605	FALSE	http://www.informatics.jax.org/searchtool/Search.do?query=Atp5d	0	0	0
Pabpc1	-0.98632	FALSE	http://www.informatics.jax.org/searchtool/Search.do?query=Pabpc1	1	1	1
Pitx1	-0.98787	FALSE	http://www.informatics.jax.org/searchtool/Search.do?query=Pitx1	0	0	0
Eif2ak2	-0.98798	FALSE	http://www.informatics.jax.org/searchtool/Search.do?query=Eif2ak2	0	0	0
AA986860	-0.98833	FALSE	http://www.informatics.jax.org/searchtool/Search.do?query=AA986860	0	0	0
Gtpbp9	-0.98937	FALSE	http://www.informatics.jax.org/searchtool/Search.do?query=Gtpbp9	0	1	0
Lrrc24	-0.98965	FALSE	http://www.informatics.jax.org/searchtool/Search.do?query=Lrrc24	0	1	0
Gapdh	-0.98981	FALSE	http://www.informatics.jax.org/searchtool/Search.do?query=Gapdh	0	0	0
Ythdf1	-0.98995	FALSE	http://www.informatics.jax.org/searchtool/Search.do?query=Ythdf1	0	1	0
Snapc4	-0.99049	FALSE	http://www.informatics.jax.org/searchtool/Search.do?query=Snapc4	0	0	0
C130081G24Rik*	-0.99102	FALSE	http://www.informatics.jax.org/searchtool/Search.do?query=C130081G24Rik*	0	0	0
Serinc5	-0.99102	FALSE	http://www.informatics.jax.org/searchtool/Search.do?query=Serinc5	0	0	1
D630023B12Rik	-0.99123	FALSE	http://www.informatics.jax.org/searchtool/Search.do?query=D630023B12Rik	0	0	0
Cacna1d	-0.99132	FALSE	http://www.informatics.jax.org/searchtool/Search.do?query=Cacna1d	0	0	0
A130050O07Rik	-0.99135	FALSE	http://www.informatics.jax.org/searchtool/Search.do?query=A130050O07Rik	0	0	0
Odz1	-0.99158	FALSE	http://www.informatics.jax.org/searchtool/Search.do?query=Odz1	0	1	0
Spon1	-0.99161	FALSE	http://www.informatics.jax.org/searchtool/Search.do?query=Spon1	1	0	0
Slc25a11	-0.99165	FALSE	http://www.informatics.jax.org/searchtool/Search.do?query=Slc25a11	0	0	0
1110059P08Rik	-0.99188	FALSE	http://www.informatics.jax.org/searchtool/Search.do?query=1110059P08Rik	0	0	0
Clspn	-0.99225	FALSE	http://www.informatics.jax.org/searchtool/Search.do?query=Clspn	0	0	0
Tsnax	-0.99294	FALSE	http://www.informatics.jax.org/searchtool/Search.do?query=Tsnax	0	1	0
Crtap	-0.99295	FALSE	http://www.informatics.jax.org/searchtool/Search.do?query=Crtap	1	0	0
Tmem93	-0.99401	FALSE	http://www.informatics.jax.org/searchtool/Search.do?query=Tmem93	0	0	0
C1qtnf4	-0.99432	FALSE	http://www.informatics.jax.org/searchtool/Search.do?query=C1qtnf4	0	1	0
BC018507	-0.99437	FALSE	http://www.informatics.jax.org/searchtool/Search.do?query=BC018507	0	1	0
Trappc3	-0.99501	FALSE	http://www.informatics.jax.org/searchtool/Search.do?query=Trappc3	0	0	0
Csnk2b	-0.9954	FALSE	http://www.informatics.jax.org/searchtool/Search.do?query=Csnk2b	0	0	0
Adam11	-0.9969	FALSE	http://www.informatics.jax.org/searchtool/Search.do?query=Adam11	0	0	0
Tubg2	-0.99693	FALSE	http://www.informatics.jax.org/searchtool/Search.do?query=Tubg2	0	1	0
Gspt1	-0.99696	FALSE	http://www.informatics.jax.org/searchtool/Search.do?query=Gspt1	0	0	1
Suv420h2	-0.99756	FALSE	http://www.informatics.jax.org/searchtool/Search.do?query=Suv420h2	0	0	0
Rabac1	-0.99761	FALSE	http://www.informatics.jax.org/searchtool/Search.do?query=Rabac1	0	0	0
Ctnnd1	-0.99775	FALSE	http://www.informatics.jax.org/searchtool/Search.do?query=Ctnnd1	1	0	0
Set	-0.99777	FALSE	http://www.informatics.jax.org/searchtool/Search.do?query=Set	0	0	0
Gje1	-0.99807	FALSE	http://www.informatics.jax.org/searchtool/Search.do?query=Gje1	0	0	0
Ndufa8	-0.99808	FALSE	http://www.informatics.jax.org/searchtool/Search.do?query=Ndufa8	0	0	0
A830041P22Rik	-0.99817	FALSE	http://www.informatics.jax.org/searchtool/Search.do?query=A830041P22Rik	0	0	0
Gpatc8	-0.9982	FALSE	http://www.informatics.jax.org/searchtool/Search.do?query=Gpatc8	0	0	1
Snx15	-0.99821	FALSE	http://www.informatics.jax.org/searchtool/Search.do?query=Snx15	0	0	1
2410104I19Rik	-0.99862	FALSE	http://www.informatics.jax.org/searchtool/Search.do?query=2410104I19Rik	0	0	0
Abcf3	-0.99871	FALSE	http://www.informatics.jax.org/searchtool/Search.do?query=Abcf3	0	0	0
Noxo1	-0.99883	FALSE	http://www.informatics.jax.org/searchtool/Search.do?query=Noxo1	0	0	0
Mm.330496	-0.99888	FALSE	http://www.informatics.jax.org/searchtool/Search.do?query=Mm.330496	0	0	0
Mknk1	-0.99899	FALSE	http://www.informatics.jax.org/searchtool/Search.do?query=Mknk1	0	0	0
2410018G20Rik	-0.99912	FALSE	http://www.informatics.jax.org/searchtool/Search.do?query=2410018G20Rik	0	0	0
Fndc5	-0.99931	FALSE	http://www.informatics.jax.org/searchtool/Search.do?query=Fndc5	1	0	0
Hist1h2bg	-0.99951	FALSE	http://www.informatics.jax.org/searchtool/Search.do?query=Hist1h2bg	0	0	0
Napa	-0.99972	FALSE	http://www.informatics.jax.org/searchtool/Search.do?query=Napa	0	0	0
Bcl7c	-1	TRUE	http://www.informatics.jax.org/searchtool/Search.do?query=Bcl7c	0	0	0
Pdha1	-1.0001	TRUE	http://www.informatics.jax.org/searchtool/Search.do?query=Pdha1	1	0	0
6330416L11Rik	-1.0001	FALSE	http://www.informatics.jax.org/searchtool/Search.do?query=6330416L11Rik	0	0	0
Mt1	-1.0001	TRUE	http://www.informatics.jax.org/searchtool/Search.do?query=Mt1	1	0	0
St8sia5	-1.0002	TRUE	http://www.informatics.jax.org/searchtool/Search.do?query=St8sia5	0	0	0
H2afz	-1.0002	FALSE	http://www.informatics.jax.org/searchtool/Search.do?query=H2afz	0	0	0
Cox6c	-1.0003	TRUE	http://www.informatics.jax.org/searchtool/Search.do?query=Cox6c	0	0	0
Ttll12	-1.0003	TRUE	http://www.informatics.jax.org/searchtool/Search.do?query=Ttll12	0	0	0
Myh4	-1.0003	FALSE	http://www.informatics.jax.org/searchtool/Search.do?query=Myh4	0	0	0
Itih5	-1.0004	TRUE	http://www.informatics.jax.org/searchtool/Search.do?query=Itih5	1	0	0
Gnaq	-1.0005	TRUE	http://www.informatics.jax.org/searchtool/Search.do?query=Gnaq	0	1	0
Lrch1	-1.0005	TRUE	http://www.informatics.jax.org/searchtool/Search.do?query=Lrch1	0	1	0
Slc23a2	-1.0006	TRUE	http://www.informatics.jax.org/searchtool/Search.do?query=Slc23a2	1	0	0
Cdo1	-1.0007	TRUE	http://www.informatics.jax.org/searchtool/Search.do?query=Cdo1	0	0	0
Hmx3	-1.0007	TRUE	http://www.informatics.jax.org/searchtool/Search.do?query=Hmx3	0	0	0
Gap43	-1.0008	TRUE	http://www.informatics.jax.org/searchtool/Search.do?query=Gap43	0	1	0
Ipo13	-1.0009	TRUE	http://www.informatics.jax.org/searchtool/Search.do?query=Ipo13	0	0	1
Mtmr7	-1.0009	TRUE	http://www.informatics.jax.org/searchtool/Search.do?query=Mtmr7	0	1	1
B3galtl	-1.0013	TRUE	http://www.informatics.jax.org/searchtool/Search.do?query=B3galtl	0	0	0
1700111A04Rik	-1.0013	TRUE	http://www.informatics.jax.org/searchtool/Search.do?query=1700111A04Rik	0	0	0
Pcdhb8	-1.0014	FALSE	http://www.informatics.jax.org/searchtool/Search.do?query=Pcdhb8	0	0	0
Prkrir	-1.0022	FALSE	http://www.informatics.jax.org/searchtool/Search.do?query=Prkrir	1	0	0
Rab13	-1.0025	FALSE	http://www.informatics.jax.org/searchtool/Search.do?query=Rab13	1	0	0
Hcfc1r1	-1.0027	TRUE	http://www.informatics.jax.org/searchtool/Search.do?query=Hcfc1r1	0	0	0
Ccdc102a	-1.0029	FALSE	http://www.informatics.jax.org/searchtool/Search.do?query=Ccdc102a	1	0	0
Gfm1	-1.0032	FALSE	http://www.informatics.jax.org/searchtool/Search.do?query=Gfm1	0	0	0
Mrs2l	-1.0035	FALSE	http://www.informatics.jax.org/searchtool/Search.do?query=Mrs2l	1	0	0
Sec13l1	-1.0036	FALSE	http://www.informatics.jax.org/searchtool/Search.do?query=Sec13l1	0	0	1
A830039N20Rik	-1.0036	TRUE	http://www.informatics.jax.org/searchtool/Search.do?query=A830039N20Rik	0	1	0
Arl8a	-1.0039	TRUE	http://www.informatics.jax.org/searchtool/Search.do?query=Arl8a	0	0	0
Pik3r1	-1.0042	FALSE	http://www.informatics.jax.org/searchtool/Search.do?query=Pik3r1	0	0	0
Tpi1	-1.0043	FALSE	http://www.informatics.jax.org/searchtool/Search.do?query=Tpi1	0	0	0
Mrps21	-1.0043	FALSE	http://www.informatics.jax.org/searchtool/Search.do?query=Mrps21	0	0	0
Cmas	-1.0045	FALSE	http://www.informatics.jax.org/searchtool/Search.do?query=Cmas	0	1	0
Lman2l	-1.0045	FALSE	http://www.informatics.jax.org/searchtool/Search.do?query=Lman2l	0	0	0
Arhgef19	-1.0048	FALSE	http://www.informatics.jax.org/searchtool/Search.do?query=Arhgef19	1	0	0
Psma6	-1.005	TRUE	http://www.informatics.jax.org/searchtool/Search.do?query=Psma6	0	0	0
LOC432426	-1.005	FALSE	http://www.informatics.jax.org/searchtool/Search.do?query=LOC432426	0	0	0
L3mbtl2	-1.0051	FALSE	http://www.informatics.jax.org/searchtool/Search.do?query=L3mbtl2	0	0	1
4921513I03Rik	-1.0054	FALSE	http://www.informatics.jax.org/searchtool/Search.do?query=4921513I03Rik	0	0	0
Rnf10	-1.0058	FALSE	http://www.informatics.jax.org/searchtool/Search.do?query=Rnf10	0	0	0
Gorasp1	-1.0059	FALSE	http://www.informatics.jax.org/searchtool/Search.do?query=Gorasp1	0	0	0
6030441H18Rik	-1.0059	FALSE	http://www.informatics.jax.org/searchtool/Search.do?query=6030441H18Rik	0	0	0
Snx3	-1.0063	FALSE	http://www.informatics.jax.org/searchtool/Search.do?query=Snx3	0	0	0
C230009H10Rik	-1.0065	TRUE	http://www.informatics.jax.org/searchtool/Search.do?query=C230009H10Rik	0	0	0
Prrt3	-1.0079	FALSE	http://www.informatics.jax.org/searchtool/Search.do?query=Prrt3	0	1	0
Hbxip	-1.0085	FALSE	http://www.informatics.jax.org/searchtool/Search.do?query=Hbxip	0	0	0
Uba52	-1.0089	FALSE	http://www.informatics.jax.org/searchtool/Search.do?query=Uba52	0	0	0
Calu	-1.0093	FALSE	http://www.informatics.jax.org/searchtool/Search.do?query=Calu	0	0	1
2410004L22Rik	-1.0095	FALSE	http://www.informatics.jax.org/searchtool/Search.do?query=2410004L22Rik	0	0	0
Scyl1	-1.0096	FALSE	http://www.informatics.jax.org/searchtool/Search.do?query=Scyl1	0	0	0
Syvn1	-1.0098	FALSE	http://www.informatics.jax.org/searchtool/Search.do?query=Syvn1	0	0	0
Eif4g3	-1.01	FALSE	http://www.informatics.jax.org/searchtool/Search.do?query=Eif4g3	1	0	0
Srgap2	-1.0103	FALSE	http://www.informatics.jax.org/searchtool/Search.do?query=Srgap2	0	1	0
Snrpd1	-1.0107	FALSE	http://www.informatics.jax.org/searchtool/Search.do?query=Snrpd1	0	0	0
Nars	-1.0108	FALSE	http://www.informatics.jax.org/searchtool/Search.do?query=Nars	0	1	0
C430003P19Rik	-1.0109	FALSE	http://www.informatics.jax.org/searchtool/Search.do?query=C430003P19Rik	0	0	0
Selm	-1.011	FALSE	http://www.informatics.jax.org/searchtool/Search.do?query=Selm	0	0	0
Rtn1	-1.011	FALSE	http://www.informatics.jax.org/searchtool/Search.do?query=Rtn1	0	1	0
2610524G07Rik	-1.0112	FALSE	http://www.informatics.jax.org/searchtool/Search.do?query=2610524G07Rik	0	0	0
Kcnk9	-1.0114	FALSE	http://www.informatics.jax.org/searchtool/Search.do?query=Kcnk9	0	0	0
Brms1l	-1.0115	FALSE	http://www.informatics.jax.org/searchtool/Search.do?query=Brms1l	0	0	0
Naga	-1.0118	FALSE	http://www.informatics.jax.org/searchtool/Search.do?query=Naga	1	0	0
1700019B03Rik	-1.0118	FALSE	http://www.informatics.jax.org/searchtool/Search.do?query=1700019B03Rik	0	0	0
Snapc3	-1.012	FALSE	http://www.informatics.jax.org/searchtool/Search.do?query=Snapc3	0	0	0
Bag3	-1.0123	FALSE	http://www.informatics.jax.org/searchtool/Search.do?query=Bag3	1	0	0
AW549877	-1.0126	FALSE	http://www.informatics.jax.org/searchtool/Search.do?query=AW549877	0	0	0
Cst3	-1.0126	FALSE	http://www.informatics.jax.org/searchtool/Search.do?query=Cst3	1	0	0
Fez2	-1.0128	FALSE	http://www.informatics.jax.org/searchtool/Search.do?query=Fez2	0	0	0
D0HXS9928E	-1.0133	FALSE	http://www.informatics.jax.org/searchtool/Search.do?query=D0HXS9928E	0	0	0
B4galt3	-1.0134	FALSE	http://www.informatics.jax.org/searchtool/Search.do?query=B4galt3	0	0	0
Cct6a	-1.0136	FALSE	http://www.informatics.jax.org/searchtool/Search.do?query=Cct6a	0	0	0
Dap3	-1.0137	FALSE	http://www.informatics.jax.org/searchtool/Search.do?query=Dap3	0	0	0
Smu1	-1.0137	FALSE	http://www.informatics.jax.org/searchtool/Search.do?query=Smu1	0	0	0
1700025G04Rik	-1.0137	FALSE	http://www.informatics.jax.org/searchtool/Search.do?query=1700025G04Rik	0	0	0
AA408296	-1.0147	FALSE	http://www.informatics.jax.org/searchtool/Search.do?query=AA408296	0	0	0
Gsk3b	-1.0149	FALSE	http://www.informatics.jax.org/searchtool/Search.do?query=Gsk3b	0	1	0
2310045L10Rik*	-1.0153	FALSE	http://www.informatics.jax.org/searchtool/Search.do?query=2310045L10Rik*	0	0	0
Chn2	-1.0154	FALSE	http://www.informatics.jax.org/searchtool/Search.do?query=Chn2	0	0	1
2900092E17Rik	-1.0156	TRUE	http://www.informatics.jax.org/searchtool/Search.do?query=2900092E17Rik	0	0	0
Mybbp1a	-1.0156	FALSE	http://www.informatics.jax.org/searchtool/Search.do?query=Mybbp1a	0	0	0
Bpnt1	-1.0158	FALSE	http://www.informatics.jax.org/searchtool/Search.do?query=Bpnt1	0	0	1
Bax	-1.0159	FALSE	http://www.informatics.jax.org/searchtool/Search.do?query=Bax	0	0	0
Atp1b2	-1.0163	TRUE	http://www.informatics.jax.org/searchtool/Search.do?query=Atp1b2	1	0	0
Prkdc	-1.0165	FALSE	http://www.informatics.jax.org/searchtool/Search.do?query=Prkdc	0	0	1
Sod1	-1.0165	FALSE	http://www.informatics.jax.org/searchtool/Search.do?query=Sod1	1	0	0
Aco2	-1.0168	FALSE	http://www.informatics.jax.org/searchtool/Search.do?query=Aco2	0	0	0
Vps25	-1.0169	FALSE	http://www.informatics.jax.org/searchtool/Search.do?query=Vps25	0	0	0
Rpl15	-1.0169	FALSE	http://www.informatics.jax.org/searchtool/Search.do?query=Rpl15	0	1	0
1100001I22Rik	-1.0172	FALSE	http://www.informatics.jax.org/searchtool/Search.do?query=1100001I22Rik	0	0	0
Clk4	-1.0173	FALSE	http://www.informatics.jax.org/searchtool/Search.do?query=Clk4	0	0	1
Atp6v1h	-1.0174	FALSE	http://www.informatics.jax.org/searchtool/Search.do?query=Atp6v1h	0	0	0
Mapkapk2	-1.0177	FALSE	http://www.informatics.jax.org/searchtool/Search.do?query=Mapkapk2	0	0	0
mCG21618.2	-1.0179	FALSE	http://www.informatics.jax.org/searchtool/Search.do?query=mCG21618.2	0	0	0
Camk2d	-1.0179	FALSE	http://www.informatics.jax.org/searchtool/Search.do?query=Camk2d	1	1	0
2900011O08Rik	-1.0179	FALSE	http://www.informatics.jax.org/searchtool/Search.do?query=2900011O08Rik	0	1	0
Clec4f	-1.018	FALSE	http://www.informatics.jax.org/searchtool/Search.do?query=Clec4f	0	0	0
Abcc3	-1.0182	FALSE	http://www.informatics.jax.org/searchtool/Search.do?query=Abcc3	0	0	0
Col11a1	-1.0194	FALSE	http://www.informatics.jax.org/searchtool/Search.do?query=Col11a1	0	0	0
Slc35d3	-1.0195	FALSE	http://www.informatics.jax.org/searchtool/Search.do?query=Slc35d3	0	0	0
Ndfip1	-1.02	FALSE	http://www.informatics.jax.org/searchtool/Search.do?query=Ndfip1	0	1	0
D17Wsu104e	-1.02	TRUE	http://www.informatics.jax.org/searchtool/Search.do?query=D17Wsu104e	1	0	0
4930431B11Rik	-1.0201	FALSE	http://www.informatics.jax.org/searchtool/Search.do?query=4930431B11Rik	0	0	0
[truncated: 11,361 more rows]
