# Supplementary material for: Localizing Genes to Cerebellar Layers by Classifying ISH Images
Source: PLoS Comput Biol. 2012 Dec 20;8(12):e1002790. doi: 10.1371/journal.pcbi.1002790 (PMC3527225; doi:10.1371/journal.pcbi.1002790)
Supplement: Table S2 — Purkinje layer astrocytes. List of genes in the Purkinje layer that are also enriched for astrocytes (Cahoy [7]). (CSV) [file pcbi.1002790.s002.csv]

#These genes are predicted to be purkinje layer and are also marked for astrocytes (cahoy)
Slc1a3	4.6257
Cdc42ep4	4.3963
Ppap2b	4.139
Stk17b	3.9228
Lgi4	3.844
Cpne2	3.4589
Grid2	3.3384
Dpy19l3	3.2843
Timp4	3.1048
Psd2	3.0338
Gpld1	2.7516
Ttyh1	2.6994
Cyp2j9	2.446
Etv5	2.3769
Gdf10	2.3595
Plcb3	2.2871
Hbegf	2.2856
Slc1a2	2.1598
0610010O12Rik	2.1428
Id2	2.102
Prdx6	2.0687
Ift57	2.0642
Rreb1	1.9163
Arhgap26	1.9073
Lxn	1.8712
Hrbl	1.8274
Arntl	1.7862
Tmem47	1.7156
Ptprz1	1.7076
Cxcl14	1.6902
Sfxn5	1.6538
Mfap3l	1.647
Itgb1bp1	1.6389
D6Wsu116e	1.6301
Hod	1.6043
Metrn	1.5905
Bphl	1.4844
Astn1	1.3983
Dirc2	1.3607
Abr	1.3484
Centd2	1.2841
Aldoc	1.2504
Slc25a18	1.222
Arhgap12	1.219
Lrp8	1.2069
Tjp2	1.1198
Pigs	1.1126
Fabp7	1.0826
Tlcd1	1.0659
Rnh1	1.0183
Ptpn2	1.0126
Tmem16f	0.96926
Rpa1	0.93666
Aldh2	0.91285
Sdf2	0.89342
Sdc4	0.85493
Cdh2	0.84536
Stt3b	0.83752
Smox	0.83315
Dag1	0.82447
Trib2	0.82361
Fxyd1	0.82358
Galnt1	0.76655
5730469M10Rik	0.76278
Bcap29	0.7608
Alkbh7	0.73013
Sumf1	0.72495
Vim	0.72352
Anxa6	0.71784
Pcx	0.69177
Pfkfb3	0.69029
2900064A13Rik	0.66945
Tm9sf2	0.6651
Glo1	0.6342
Spag5	0.61128
Cap2	0.60928
Cs	0.58244
Id4	0.57655
Suox	0.55051
Ankrd40	0.54759
Capn2	0.52778
Scg3	0.51559
Elmo2	0.50072
Cables1	0.4927
Por	0.49233
Rbp1	0.48895
Asahl	0.4843
Mfge8	0.48411
Dscr3	0.45968
Pole4	0.45908
Plxdc2	0.44819
Ctbp2	0.44683
Cnnm2	0.42004
Cnn3	0.41715
Hdac8	0.40966
Mras	0.38214
Smpd1	0.38026
Lactb2	0.34892
Kcng4	0.32869
Itih3	0.30927
Ssr3	0.29231
Ddah1	0.28202
Cmya5	0.26512
P4ha2	0.25328
Chst2	0.24642
Slc7a10	0.23038
Fads6	0.21565
Itm2b	0.21524
Nudt3	0.20824
Suclg1	0.20458
Ccdc50	0.16445
Aldh7a1	0.15378
Acad8	0.15111
Ngef	0.14487
Sdcbp	0.14197
Tmem166	0.14165
Mt3	0.13218
Spire1	0.13036
Gm2a	0.12833
Pdlim4	0.12189
Rgs12	0.10121
Bfar	0.097443
Chst11	0.096539
Edg1	0.094923
Tom1	0.086936
Pptc7	0.077836
Fads2	0.06681
Phyhipl	0.063646
Lcat	0.057939
C630002B14Rik	0.038707
Chchd3	0.023753
Bcar3	0.019121
Clmn	0.015808
Nudt19	0.013674
Asph	0.008676
