# Supplementary material for: Localizing Genes to Cerebellar Layers by Classifying ISH Images
Source: PLoS Comput Biol. 2012 Dec 20;8(12):e1002790. doi: 10.1371/journal.pcbi.1002790 (PMC3527225; doi:10.1371/journal.pcbi.1002790)
Supplement: Table S3 — Purkinje layer but not Purkinje cells. List of genes in the Purkinje layer that not Purkinje cells. These genes are expressed in the Pukinje layer but do not appear in the list of Purkinje cell related genes from Rong et al [9]. (CSV) [file pcbi.1002790.s003.csv]

#These genes are predicted to be purkinje layer but are not in rong study
TC1568100	4.8991
Ttll5	4.7824
Ppap2b	4.139
Pcsk6	4.0253
Lgi4	3.844
Tex261	3.4996
Cpne2	3.4589
Large	3.4115
LOC240906	3.3099
Dpy19l3	3.2843
8430415E04Rik	3.2677
Gpr63	3.1318
Grid2ip	3.1125
Timp4	3.1048
Dpp10	3.0574
Psd2	3.0338
Slc30a3	3.0114
Nt5dc3	3.0102
9030624G23Rik	2.8733
Gpld1	2.7516
Ttyh1	2.6994
Slc9a3	2.6586
Gm837	2.6129
Foxp4	2.5541
Dgkh	2.5297
Pappa2	2.529
Cyp2j9	2.446
Camk2a	2.3822
Etv5	2.3769
LOC433258	2.3585
Zfp346	2.3448
Plcb3	2.2871
Hbegf	2.2856
Prkg1	2.2809
C130096N06Rik	2.2805
C230078M14Rik	2.2765
Thyn1	2.248
Col5a1	2.2006
Slc1a2	2.1598
0610010O12Rik	2.1428
Mlstd1	2.1297
Strn3	2.1046
Id2	2.102
LOC432748	2.0781
Prdx6	2.0687
Prosc	2.0665
Ift57	2.0642
1810007M14Rik	2.0562
Grik1	2.0437
3110082D06Rik	2.0345
Phactr2	1.954
mCG18431.2	1.9235
Slc41a3	1.9175
Rreb1	1.9163
LOC384349	1.9135
Arhgap26	1.9073
Gtf2h2	1.8915
Lxn	1.8712
6430704M03Rik	1.839
Hrbl	1.8274
Pde5a	1.8241
Arntl	1.7862
Tacc1	1.782
1190002N15Rik	1.756
2010110I21Rik*	1.7276
Tmem47	1.7156
Ptprz1	1.7076
Cxcl14	1.6902
Sfxn5	1.6538
Mfap3l	1.647
Pscd3	1.6433
Btbd10	1.6092
2310003H01Rik	1.609
Hod	1.6043
Parp1	1.5973
Metrn	1.5905
Lpgat1	1.5704
Drg2	1.5654
Chst8	1.56
Arhgap20	1.528
Phtf2	1.5243
Lhx1	1.516
Ttc4	1.4904
Bphl	1.4844
Atp2a1	1.4801
2310007H09Rik	1.4409
Cdr2	1.4311
Cldnd1	1.4307
A230063L24Rik	1.4306
Mesdc1	1.4084
Inpp1	1.402
Astn1	1.3983
Dgkg	1.3916
B230317C12Rik	1.3912
Dirc2	1.3607
Agpat7	1.3599
Abr	1.3484
Fvt1	1.3474
Polr3k	1.3443
4833424O15Rik	1.3193
Dgcr2	1.31
Nefh	1.3032
Tmem142b	1.3005
Mm.275698	1.2935
Centd2	1.2841
Cacnb2	1.2633
Aldoc	1.2504
8030451F13Rik	1.248
2310005P05Rik	1.2462
Aatf	1.2225
Slc25a18	1.222
Arhgap12	1.219
2210407G14Rik	1.2176
Tmem41a	1.2114
Lrp8	1.2069
Cyp46a1	1.1895
Col9a1	1.1716
Stac	1.1632
Col9a3	1.1211
Tjp2	1.1198
Gpr177	1.1157
Pigs	1.1126
2810048G17Rik	1.1102
Mpdz	1.1022
4933433P14Rik	1.0949
Oit1	1.0659
Tlcd1	1.0659
2410024A21Rik	1.0419
Hes3	1.0222
Ktn1	1.0199
Rnh1	1.0183
Ptpn2	1.0126
Slc35f1	0.98354
Tmem16f	0.96926
Krt27	0.95712
Tmem66	0.95464
Rpa1	0.93666
Man1a	0.93387
Ibrdc3	0.92954
Birc2	0.92824
Tspan15	0.92541
Aldh2	0.91285
3110047P20Rik	0.89912
Sdf2	0.89342
LOC640526	0.88723
1200009O22Rik	0.87059
Sdc4	0.85493
Sec22b	0.8506
Cdh2	0.84536
Stt3b	0.83752
Trappc5	0.83609
Krt25	0.83455
Smox	0.83315
8430431K14Rik	0.83233
Mettl3	0.83177
Dag1	0.82447
Trib2	0.82361
Fxyd1	0.82358
Kcnma1	0.81681
Txndc14	0.81091
Pcdhac2	0.80982
Yipf3	0.80845
Atg4b	0.80259
Tmem111	0.79528
Paqr6	0.78782
Galnt1	0.76655
Casc4	0.76531
Sec15l2	0.76304
5730469M10Rik	0.76278
Bcap29	0.7608
Nedd8	0.75286
Apbb2	0.73202
Klhl26	0.73095
Alkbh7	0.73013
Sumf1	0.72495
Vim	0.72352
Ust	0.71967
Anxa6	0.71784
Zdhhc7	0.71552
Atrx	0.70531
BC011467	0.7024
Pcx	0.69177
Pfkfb3	0.69029
Rasal2	0.68742
Hiatl1	0.68062
2900064A13Rik	0.66945
Tm9sf2	0.6651
Ier3ip1	0.65443
8430422B01Rik*	0.6343
Glo1	0.6342
Opn3	0.6314
AW046396	0.63042
Gdf11	0.62862
Prkcsh	0.62034
Kcnc3	0.61479
Pdhx	0.61244
Spag5	0.61128
Sat1	0.60911
Sh3d19	0.60261
Ranbp5	0.6021
E430039J23Rik*	0.59668
Kcnip4	0.58437
Cs	0.58244
5830416A07Rik	0.58043
Id4	0.57655
BC005537	0.57572
Cacna2d2	0.56505
Rgs8	0.56473
Pebp1	0.55949
6030419C18Rik	0.55947
Usp6nl	0.55109
Prdx3	0.55065
Suox	0.55051
Cd8b1	0.54791
Ankrd40	0.54759
Gdpd1	0.54348
Dao1	0.53971
Tfg	0.5304
Capn2	0.52778
6430517E21Rik	0.52475
A930006D11Rik	0.5222
Scg3	0.51559
Degs1	0.51475
Elmo2	0.50072
Rab1	0.49909
Thrap6	0.49439
5730405I09Rik	0.49342
Cables1	0.4927
Por	0.49233
Setd6	0.48941
Rbp1	0.48895
BC002199	0.48643
Asahl	0.4843
Mfge8	0.48411
LOC432872	0.48239
Elovl6	0.47852
Tmem64	0.47616
Susd4	0.46885
Ndst1	0.46281
Dscr3	0.45968
Pole4	0.45908
Flt3	0.45734
A430106J12Rik	0.45009
Plxdc2	0.44819
Ociad2	0.44752
Ctbp2	0.44683
Cnnm2	0.42004
Cnn3	0.41715
Ddost	0.41104
Hdac8	0.40966
Strap	0.40599
Akr1b3	0.40195
Akr1a4	0.39942
Chn1	0.39924
Sel1h	0.3987
Serf2	0.39505
Cyc1	0.3886
Actr3	0.38756
Adamtsl3	0.38536
Mras	0.38214
Smpd1	0.38026
Crkl	0.37135
Sv2c	0.37111
9630031F12Rik	0.36366
Sec61a1	0.35977
Pi4k2a	0.35849
2810417J12Rik	0.35343
Lactb2	0.34892
Atf7ip	0.3477
Rps6ka5	0.3412
Impa1	0.34048
Slc6a20	0.33719
C920006C10Rik	0.32619
Ints7	0.32449
Htr1b	0.32228
Nptn	0.32033
Pdcl	0.31672
2010008E23Rik	0.3068
Rock1	0.30623
Ptdss1	0.29971
Wiz	0.29515
Traf3ip3	0.29424
Ssr3	0.29231
Cul4a	0.28791
4732495E13Rik	0.2876
Wsb2	0.28683
Calb2	0.28355
Ddah1	0.28202
Nrsn2	0.28144
Depdc2	0.27022
Cmya5	0.26512
Spfh2	0.26377
1500031L02Rik	0.26192
4933440J22Rik	0.26078
5730601F06Rik	0.25717
P4ha2	0.25328
Prmt8	0.2512
Auh	0.25003
Higd2a	0.2488
Dnajc3	0.24849
Chst2	0.24642
6330505F04Rik	0.23964
2410075B13Rik	0.2395
Slc7a10	0.23038
Surf4	0.2303
Haghl	0.22257
Chrnb2	0.22016
Thoc2	0.21865
Fads6	0.21565
Itm2b	0.21524
Dbn1	0.21139
Tceb2	0.21071
1500032L24Rik	0.21046
Nudt3	0.20824
Suclg1	0.20458
Psmd3	0.20369
Mdfi	0.18975
Brp44	0.18936
AW146242	0.18703
Pcdh17	0.18633
Letm1	0.18443
4933406E20Rik	0.17703
A930004K21Rik	0.17668
Ccdc50	0.16445
Tspan13	0.16296
Adam15	0.16043
Apip	0.15905
Aldh7a1	0.15378
TC1479629	0.15374
Acad8	0.15111
Cpsf3l	0.15074
Hspa14	0.14721
Ngef	0.14487
Efhb	0.14222
Sdcbp	0.14197
Tmem166	0.14165
Tmem14a	0.13819
1110002B05Rik	0.13539
Mt3	0.13218
Katnal1	0.13171
Spire1	0.13036
Gm2a	0.12833
Psmd8	0.12686
Pdlim4	0.12189
Nefl	0.11902
Tmem5	0.11755
Lrrc58	0.10572
Rhod	0.10282
BC031181	0.10138
Rgs12	0.10121
Bfar	0.097443
Robo2	0.097283
Chst11	0.096539
Edg1	0.094923
Ubxd2	0.088355
Tom1	0.086936
2410137M14Rik	0.086016
BC002163	0.085577
Fh1	0.08501
Myo1b	0.084718
BC043098	0.08464
Pcsk5	0.083075
Srl	0.080284
4921517B04Rik	0.078763
Pptc7	0.077836
Jagn1	0.071683
Npr1	0.070758
Camk1	0.067597
Fads2	0.06681
Arl3	0.064478
H2-Ke6	0.064338
Vps26b	0.064218
Phyhipl	0.063646
Parp8	0.06145
Lcat	0.057939
Ccm2	0.057816
C330016O10Rik	0.056012
Man1a2	0.052449
Dym	0.049594
C630002B14Rik	0.038707
Khdrbs2	0.037465
Yif1b	0.032751
Zfp322a	0.032738
Mef2c	0.031758
D530033C11Rik	0.02654
Zfp706	0.02394
Chchd3	0.023753
Cog4	0.022994
Auts2	0.021772
Bcar3	0.019121
Slc7a4	0.019066
BC003331	0.01866
Fubp1	0.018483
Clmn	0.015808
Nudt19	0.013674
Trim44	0.010869
Svil	0.0097855
2900063A17Rik*	0.0080175
Pomp	0.0056662
Trpc1	0.0049255
Rbms1	0.0014613
