# Supplementary material for: Localizing Genes to Cerebellar Layers by Classifying ISH Images
Source: PLoS Comput Biol. 2012 Dec 20;8(12):e1002790. doi: 10.1371/journal.pcbi.1002790 (PMC3527225; doi:10.1371/journal.pcbi.1002790)
Supplement: Table S5 — Purkinje cells (Rong). List of Purkinje cell related genes from [9]. (CSV) [file pcbi.1002790.s005.csv]

Purkinje markers from Rong et al. - gene symbols	Purkinje markers from Rong et al. - entrez ids
Akap2	11641
Atp2b2	11941
Fabp7	12140
Cacna1g	12291
Calb1	12307
Car8	12319
Car7	12354
Casq2	12373
Cck	12424
Cdgap	12549
Cpeb1	12877
Bcar1	12927
Doc2b	13447
F2r	14062
Fgf7	14178
Gdf10	14560
AI843190	14680
Gria1	14799
Grid2	14804
H2-K1	14972
Hsp105	15505
Igfbp5	16011
Itgb1bp1	16413
Itih3	16426
Itpr1	16438
Kcnab1	16497
5730414M22Rik	16531
Kif5a	16572
AI848122	16975
Lrrfip1	16978
Alad	17025
Rdh11	17252
5430401D19Rik	17260
Kitl	17311
Nek2	18005
Nef3	18040
Pcp2	18545
Pcp4	18546
Prkcc	18752
Sept4	18952
Gsbs	19051
Ptprr	19279
Sepw1	20364
Slc1a3	20512
Slc1a6	20513
Slc5a1	20537
AI449023	20662
Spnb3	20743
Sycp1	20957
Thy1	21838
Trpc3	22065
Ywhah	22629
Dlgh2	23859
Homer3	26558
Spag1	26942
Nrk	27206
D6Wsu116e	28006
D8Ertd531e	52348
Atp2a3	53313
Syt7	54525
Mpp6	56524
Cdc42ep4	56699
AW260253	56805
Icmt	57295
0610007P14Rik	58520
Clstn2	64085
Gng13	64337
Asph	65973
3110001A13Rik	66540
Kcng4	66733
1500004O14Rik	67005
Cap2	67252
Cabc1	67426
6530413N01Rik	67792
1200015F23Rik	67809
A730024F05Rik	67988
2400009B08Rik	68234
Cthrc1	68588
1110037N09Rik	68750
Rasl11b	68939
2410018L13Rik	69732
1810034B16Rik	70083
Kcnip1	70357
4933432P15Rik	71302
Flrt3	71436
1010001P06Rik	71699
Plxdc1	72324
AI854036	72393
Thsd2	72780
2810457I06Rik	72828
Hspa12a	73442
2410129E14Rik	73710
6330404E20Rik	74002
Steap2	74051
4933414I06Rik	74085
4932443D16Rik	74411
Cds1	74596
4930534K13Rik	75234
1500009C09Rik	76505
B3gat1	76898
2310076G05Rik	76963
2610029I01Rik	77032
C030032C09Rik	77531
1500016L03Rik	78365
Wdr10	81896
Stk17b	98267
Garnl3	99326
Sbk	104175
Dgkz	104418
9330188N17Rik	104814
4933402K10Rik	106931
Tm6sf1	107769
Cacng5	140723
Daam1	208846
Mtss1	211401
Inpp5a	212111
3830431G21Rik	217682
Cerk	223753
Zdhhc14	224454
BC020184	225362
6230425F05Rik	225659
Atrnl	226255
Dner	227325
Itpka	228550
C130078N17Rik	228853
AK129341	234915
AI851712	237403
Kctd12	239217
BC055107	268709
A830039N20Rik	268723
Nsddr	269060
6430601K09Rik	269109
9530059O14Rik	319626
9330118A15Rik	319756
D630041K24Rik	320244
A830073O21Rik	320262
D330017J20Rik	320609
9530056K15Rik	320650
Hapln4	330790
AI593442	330941
LOC381112	381112
LOC381813	381813
Scn4b	399548
